# Supplementary material for: Abundance, Distribution and Population Trends of Waterbirds in the Usangu Wetland: A Biodiversity Hotspot Threatened by Human Activities
Source: Ecol Evol. 2026 Apr 8;16(4):e73379. doi: 10.1002/ece3.73379 (PMC13059676; doi:10.1002/ece3.73379)
Supplement: Supplementary file 2 — Data S2: ece373379‐sup‐0002‐supinfo.xls. [file ECE3-16-e73379-s006.xls]

## Sheet: Amani_Abundance
Transect	waterbirdspecies	Noobserved	DCoveredkm	longitude	Latitude	location	Habitattype	DWaterbodiesm	DSettlementm	Ricegrowthextent	Dgrazingblandm	DFarmm	Schemeoutgrowers	Cultivationstaus	location_cat	Ricegrowthextent_cat	Schemeoutgrowers_cat	Cultivationstaus_cat	Habitattype_cat
1	Little egrets	2	2.6	34.0514	-8.67708	kapunga	grassland	700	300	no field paady	30	500	O.G	X	kapunga	no field paady	O.G	X	grassland
1	Little egrets	1	2.6	34.0451	-8.67899	kapunga	grassland	600	500	no field paady	50	10	O.G	X	kapunga	no field paady	O.G	X	grassland
1	Little egrets	8	2.6	34.046	-8.67908	kapunga	grassland	500	800	no field paady	60	10	O.G	X	kapunga	no field paady	O.G	X	grassland
1	Grey heron	2	2.6	34.046	-8.67908	kapunga	grassland	500	800	no field paady	60	10	O.G	X	kapunga	no field paady	O.G	X	grassland
1	Common greenshank	5	2.6	34.0442	-8.67211	kapunga	water pond	0	800	no field paady	500	20	O.G	X	kapunga	no field paady	O.G	X	water pond
1	Great crested greebe	7	2.6	34.0442	-8.67211	kapunga	water pond	0	800	no field paady	500	20	O.G	X	kapunga	no field paady	O.G	X	water pond
1	Three banded plover	4	2.6	34.0442	-8.67211	kapunga	water pond	0	800	no field paady	500	20	O.G	X	kapunga	no field paady	O.G	X	water pond
1	Great egrets	2	2.6	34.0442	-8.67211	kapunga	Rice farm	0	800	Vegetative phase	500	0	O.G	V	kapunga	Vegetative phase	O.G	V	Rice farm
1	African openbill stork	33	2.6	34.0406	-8.67178	kapunga	water pond	0	800	Vegetative phase	1000	15	O.G	V	kapunga	Vegetative phase	O.G	V	water pond
1	African openbill stork	25	2.6	34.0378	-8.67145	kapunga	Rice farm	100	800	Vegetative phase	2000	0	O.G	V	kapunga	Vegetative phase	O.G	V	Rice farm
1	Little egrets	8	2.6	34.0378	-8.67145	kapunga	Rice farm	100	900	Vegetative phase	2000	0	O.G	V	kapunga	Vegetative phase	O.G	V	Rice farm
1	Grey heron	3	2.6	34.0367	-8.6709	kapunga	Rice farm	100	900	Vegetative phase	2000	0	O.G	V	kapunga	Vegetative phase	O.G	V	Rice farm
1	African openbill stork	40	2.6	34.0367	-8.6709	kapunga	Rice farm	120	900	Vegetative phase	2000	0	O.G	V	kapunga	Vegetative phase	O.G	V	Rice farm
1	Little egrets	19	2.6	34.0351	-8.67617	kapunga	Rice farm	40	1000	Vegetative phase	2000	0	O.G	V	kapunga	Vegetative phase	O.G	V	Rice farm
1	Grey heron	3	2.6	34.0351	-8.67617	kapunga	Rice farm	0	1000	Vegetative phase	2000	0	O.G	V	kapunga	Vegetative phase	O.G	V	Rice farm
1	Black stork	5	2.6	34.0351	-8.67617	kapunga	Rice farm	0	1000	Vegetative phase	2000	0	O.G	V	kapunga	Vegetative phase	O.G	V	Rice farm
1	Little egrets	15	2.6	34.0351	-8.67617	kapunga	Rice farm	0	1000	Vegetative phase	2000	0	O.G	V	kapunga	Vegetative phase	O.G	V	Rice farm
1	Black stork	3	2.6	34.0311	-8.67996	kapunga	Rice farm	0	1500	Vegetative phase	3000	0	O.G	V	kapunga	Vegetative phase	O.G	V	Rice farm
1	Glossy ibis	14	2.6	34.0311	-8.67996	kapunga	Rice farm	0	1500	Vegetative phase	3000	0	O.G	V	kapunga	Vegetative phase	O.G	V	Rice farm
1	Little egrets	10	2.6	34.0311	-8.67996	kapunga	Rice farm	0	1500	Vegetative phase	3000	0	O.G	V	kapunga	Vegetative phase	O.G	V	Rice farm
1	Grey heron	4	2.6	34.0304	-8.67879	kapunga	Rice farm	0	1800	Vegetative phase	3000	0	O.G	V	kapunga	Vegetative phase	O.G	V	Rice farm
1	Little egrets	5	2.6	34.0304	-8.67879	kapunga	Rice farm	0	1800	Vegetative phase	3000	0	O.G	V	kapunga	Vegetative phase	O.G	V	Rice farm
1	Grey heron	1	2.6	34.0286	-8.67833	kapunga	Rice farm	0	2000	Vegetative phase	3000	0	O.G	V	kapunga	Vegetative phase	O.G	V	Rice farm
1	Great egrets	2	2.6	34.0286	-8.67833	kapunga	Rice farm	0	2000	Vegetative phase	3000	0	O.G	V	kapunga	Vegetative phase	O.G	V	Rice farm
1	Black stork	7	2.6	34.0286	-8.67833	kapunga	Rice farm	0	2000	Vegetative phase	3000	0	O.G	V	kapunga	Vegetative phase	O.G	V	Rice farm
1	Glossy ibis	2	2.6	34.0264	-8.67816	kapunga	Rice farm	0	2000	Vegetative phase	3000	0	O.G	V	kapunga	Vegetative phase	O.G	V	Rice farm
1	Common sand piper	20	2.6	34.0264	-8.67816	kapunga	Rice farm	0	2000	Vegetative phase	3000	0	O.G	V	kapunga	Vegetative phase	O.G	V	Rice farm
1	Great egrets	32	2.6	34.0264	-8.67894	kapunga	Rice farm	0	2000	Vegetative phase	3500	0	O.G	V	kapunga	Vegetative phase	O.G	V	Rice farm
1	Glossy ibis	39	2.6	34.0264	-8.67894	kapunga	Rice farm	0	2000	Vegetative phase	3500	0	O.G	V	kapunga	Vegetative phase	O.G	V	Rice farm
1	African openbill stork	58	2.6	34.0264	-8.67894	kapunga	Rice farm	0	2000	Vegetative phase	3500	0	O.G	V	kapunga	Vegetative phase	O.G	V	Rice farm
2	Great egrets	6	2.6	34.044	-8.69211	kapunga	Rice farm	0	50	Vegetative phase	800	0	O.G	V	kapunga	Vegetative phase	O.G	V	Rice farm
2	African sacred ibis	1	2.6	34.044	-8.69211	kapunga	Rice farm	0	50	Vegetative phase	800	0	O.G	V	kapunga	Vegetative phase	O.G	V	Rice farm
2	Reed cormorant	3	2.6	34.044	-8.69211	kapunga	Rice farm	0	50	Vegetative phase	800	0	O.G	V	kapunga	Vegetative phase	O.G	V	Rice farm
2	Black stork	2	2.6	34.044	-8.69211	kapunga	Rice farm	0	60	Vegetative phase	800	0	O.G	V	kapunga	Vegetative phase	O.G	V	Rice farm
2	Grey heron	3	2.6	34.044	-8.69211	kapunga	Rice farm	0	200	Vegetative phase	2000	0	O.G	V	kapunga	Vegetative phase	O.G	V	Rice farm
2	African sacred ibis	2	2.6	34.0359	-8.69052	kapunga	Rice farm	0	900	Vegetative phase	2000	0	O.G	V	kapunga	Vegetative phase	O.G	V	Rice farm
2	Glossy ibis	1	2.6	34.0359	-8.69052	kapunga	Rice farm	0	900	Vegetative phase	2000	0	O.G	V	kapunga	Vegetative phase	O.G	V	Rice farm
2	African openbill stork	22	2.6	34.0359	-8.69052	kapunga	Rice farm	0	900	Vegetative phase	2000	0	O.G	V	kapunga	Vegetative phase	O.G	V	Rice farm
2	Little egrets	8	2.6	34.0359	-8.69052	kapunga	Rice farm	15	1000	Vegetative phase	2000	0	O.G	V	kapunga	Vegetative phase	O.G	V	Rice farm
2	Fulvious whistling duck	30	2.6	34.0233	-8.69052	kapunga	Rice farm	15	1000	Vegetative phase	2500	0	O.G	V	kapunga	Vegetative phase	O.G	V	Rice farm
2	Grey heron	1	2.6	34.0233	-8.69031	kapunga	Rice farm	20	1000	Vegetative phase	2500	0	O.G	V	kapunga	Vegetative phase	O.G	V	Rice farm
2	Yellow billed storks	2	2.6	34.0233	-8.69031	kapunga	Rice farm	25	1000	Vegetative phase	2500	0	O.G	V	kapunga	Vegetative phase	O.G	V	Rice farm
2	Reed cormorant	12	2.6	34.0201	-8.69031	kapunga	water pond	5	2500	Vegetative phase	2500	0	O.G	V	kapunga	Vegetative phase	O.G	V	water pond
2	Grey heron	1	2.6	34.0201	-8.69031	kapunga	Rice farm	0	2500	Vegetative phase	2500	0	O.G	V	kapunga	Vegetative phase	O.G	V	Rice farm
2	Great egrets	8	2.6	34.0201	-8.69031	kapunga	Rice farm	0	2500	Vegetative phase	2500	0	O.G	V	kapunga	Vegetative phase	O.G	V	Rice farm
2	Glossy ibis	22	2.6	34.0201	-8.69031	kapunga	Rice farm	0	2500	Vegetative phase	2500	0	O.G	V	kapunga	Vegetative phase	O.G	V	Rice farm
3	Little egrets	7	2.6	34.0541	-8.6971	kapunga	Rice farm	200	150	Vegetative phase	800	0	O.G	V	kapunga	Vegetative phase	O.G	V	Rice farm
3	Great egrets	2	2.6	34.0541	-8.6971	kapunga	Rice farm	200	150	Vegetative phase	800	0	O.G	V	kapunga	Vegetative phase	O.G	V	Rice farm
3	Intermediate egrets	4	2.6	34.0541	-8.6971	kapunga	Rice farm	250	150	Vegetative phase	800	0	O.G	V	kapunga	Vegetative phase	O.G	V	Rice farm
3	Grey heron	1	2.6	34.0541	-8.6971	kapunga	Rice farm	100	200	Vegetative phase	800	0	O.G	V	kapunga	Vegetative phase	O.G	V	Rice farm
3	African openbill stork	2	2.6	34.0532	-8.69792	kapunga	Rice farm	75	200	Vegetative phase	800	0	O.G	V	kapunga	Vegetative phase	O.G	V	Rice farm
3	Great egrets	8	2.6	34.0532	-8.69792	kapunga	Rice farm	75	300	Vegetative phase	800	0	O.G	V	kapunga	Vegetative phase	O.G	V	Rice farm
3	Fulvious whistling duck	20	2.6	34.0532	-8.69792	kapunga	Rice farm	20	300	Vegetative phase	1000	0	O.G	V	kapunga	Vegetative phase	O.G	V	Rice farm
3	Little egrets	8	2.6	34.0505	-8.70045	kapunga	Rice farm	15	500	Vegetative phase	1000	0	O.G	V	kapunga	Vegetative phase	O.G	V	Rice farm
3	Grey heron	2	2.6	34.0505	-8.70045	kapunga	Rice farm	0	700	Vegetative phase	1000	0	O.G	V	kapunga	Vegetative phase	O.G	V	Rice farm
3	Marabou stork	2	2.6	34.0505	-8.70045	kapunga	Rice farm	0	900	Vegetative phase	1500	0	O.G	V	kapunga	Vegetative phase	O.G	V	Rice farm
3	Fulvious whistling duck	30	2.6	34.0505	-8.70045	kapunga	Rice farm	30	900	Vegetative phase	1500	0	O.G	V	kapunga	Vegetative phase	O.G	V	Rice farm
3	Glossy ibis	25	2.6	34.0505	-8.70045	kapunga	Rice farm	15	1300	Vegetative phase	2000	0	O.G	V	kapunga	Vegetative phase	O.G	V	Rice farm
3	African sacred ibis	3	2.6	34.0505	-8.70045	kapunga	Rice farm	70	1300	Vegetative phase	2000	0	O.G	V	kapunga	Vegetative phase	O.G	V	Rice farm
3	Common greenshank	20	2.6	34.0505	-8.70045	kapunga	water pond	0	1300	Vegetative phase	3000	10	O.G	V	kapunga	Vegetative phase	O.G	V	water pond
3	Yellow billed storks	8	2.6	34.0489	-8.70213	kapunga	Rice farm	5	2000	Vegetative phase	3000	0	O.G	V	kapunga	Vegetative phase	O.G	V	Rice farm
3	Intermediate egrets	30	2.6	34.0489	-8.70213	kapunga	Rice farm	15	2000	Vegetative phase	3000	0	O.G	V	kapunga	Vegetative phase	O.G	V	Rice farm
3	Grey heron	1	2.6	34.0489	-8.70213	kapunga	Rice farm	50	2000	Vegetative phase	3000	0	O.G	V	kapunga	Vegetative phase	O.G	V	Rice farm
3	Saddle billed stork	8	2.6	34.0489	-8.70213	kapunga	Rice farm	30	3000	Vegetative phase	3500	0	O.G	V	kapunga	Vegetative phase	O.G	V	Rice farm
3	Fulvious whistling duck	30	2.6	34.0461	-8.70511	kapunga	Rice farm	100	3000	Vegetative phase	3500	0	O.G	V	kapunga	Vegetative phase	O.G	V	Rice farm
3	Glossy ibis	33	2.6	34.0461	-8.70511	kapunga	Rice farm	70	3000	Vegetative phase	3500	0	O.G	V	kapunga	Vegetative phase	O.G	V	Rice farm
3	African openbill stork	25	2.6	34.0461	-8.70511	kapunga	Rice farm	50	3000	Vegetative phase	3500	0	O.G	V	kapunga	Vegetative phase	O.G	V	Rice farm
3	Black stork	4	2.6	34.0432	-8.70684	kapunga	Rice farm	0	3000	Vegetative phase	3500	0	O.G	V	kapunga	Vegetative phase	O.G	V	Rice farm
3	African sacred ibis	5	2.6	34.0432	-8.70684	kapunga	Rice farm	0	3000	Vegetative phase	3500	0	O.G	V	kapunga	Vegetative phase	O.G	V	Rice farm
3	Little egrets	50	2.6	34.0432	-8.70684	kapunga	Rice farm	15	3000	Vegetative phase	3500	0	O.G	V	kapunga	Vegetative phase	O.G	V	Rice farm
3	African sacred ibis	3	2.6	34.0397	-8.70895	kapunga	Rice farm	15	3000	Vegetative phase	3500	0	O.G	V	kapunga	Vegetative phase	O.G	V	Rice farm
3	Reed cormorant	20	2.6	34.0397	-8.70895	kapunga	water pond	0	3500	Vegetative phase	4000	5	O.G	V	kapunga	Vegetative phase	O.G	V	water pond
3	White stork	3	2.6	34.0397	-8.70895	kapunga	Rice farm	0	3500	Vegetative phase	4000	0	O.G	V	kapunga	Vegetative phase	O.G	V	Rice farm
3	Saddle billed stork	2	2.6	34.0397	-8.70895	kapunga	Rice farm	20	3500	Vegetative phase	4000	0	O.G	V	kapunga	Vegetative phase	O.G	V	Rice farm
3	Wondering whistlin ducks	15	2.6	34.0397	-8.70895	kapunga	water pond	0	3500	Vegetative phase	4000	10	O.G	V	kapunga	Vegetative phase	O.G	V	water pond
4	lesser moorhen	1000	4.8	34.0609	-8.64772	kapunga	Rice farm	0	800	Reproductive phase	2000	0	Scheme	V	kapunga	Reproductive phase	Scheme	V	Rice farm
4	Common moorhen	100	4.8	34.0609	-8.64772	kapunga	Rice farm	0	800	Reproductive phase	2000	0	Scheme	V	kapunga	Reproductive phase	Scheme	V	Rice farm
4	Glossy ibis	17	4.8	34.0609	-8.64772	kapunga	Rice farm	0	800	Reproductive phase	2000	0	Scheme	V	kapunga	Reproductive phase	Scheme	V	Rice farm
4	Black winged stilt	12	4.8	34.0609	-8.64772	kapunga	water pond	0	800	Reproductive phase	2000	5	Scheme	V	kapunga	Reproductive phase	Scheme	V	water pond
4	Greylag goose	400	4.8	34.0609	-8.64772	kapunga	water pond	0	800	Reproductive phase	2000	5	Scheme	V	kapunga	Reproductive phase	Scheme	V	water pond
4	Fulvious whistling duck	70	4.8	34.0609	-8.64772	kapunga	water pond	0	800	Reproductive phase	2000	5	Scheme	V	kapunga	Reproductive phase	Scheme	V	water pond
4	lesser moorhen	200	4.8	34.0609	-8.64772	kapunga	Rice farm	0	800	Reproductive phase	2000	0	Scheme	V	kapunga	Reproductive phase	Scheme	V	Rice farm
4	Common moorhen	10	4.8	34.0609	-8.64772	kapunga	Rice farm	0	800	Reproductive phase	2000	0	Scheme	V	kapunga	Reproductive phase	Scheme	V	Rice farm
4	Reed cormorant	32	4.8	34.0609	-8.64772	kapunga	Rice farm	5	800	Reproductive phase	2000	0	Scheme	V	kapunga	Reproductive phase	Scheme	V	Rice farm
4	White faced whistling duck	30	4.8	34.0609	-8.64772	kapunga	water pond	0	800	Reproductive phase	2000	0	Scheme	V	kapunga	Reproductive phase	Scheme	V	water pond
4	lesser moorhen	800	4.8	34.0664	-8.6467	kapunga	Rice farm	0	1000	Reproductive phase	2500	0	Scheme	V	kapunga	Reproductive phase	Scheme	V	Rice farm
4	Common moorhen	150	4.8	34.0664	-8.6467	kapunga	Rice farm	0	1000	Reproductive phase	2500	0	Scheme	V	kapunga	Reproductive phase	Scheme	V	Rice farm
4	White faced whistling duck	130	4.8	34.0664	-8.6467	kapunga	Rice farm	0	1000	Reproductive phase	2500	0	Scheme	V	kapunga	Reproductive phase	Scheme	V	Rice farm
4	Fulvious whistling duck	200	4.8	34.0664	-8.6467	kapunga	Rice farm	0	1000	Reproductive phase	2500	0	Scheme	V	kapunga	Reproductive phase	Scheme	V	Rice farm
4	Fulvious whistling duck	120	4.8	34.0645	-8.645	kapunga	Rice farm	0	1200	Reproductive phase	2500	0	Scheme	V	kapunga	Reproductive phase	Scheme	V	Rice farm
4	lesser moorhen	1000	4.8	34.0645	-8.645	kapunga	Rice farm	0	1300	Reproductive phase	2700	0	Scheme	V	kapunga	Reproductive phase	Scheme	V	Rice farm
4	Common moorhen	100	4.8	34.0645	-8.645	kapunga	Rice farm	0	1300	Reproductive phase	2700	0	Scheme	V	kapunga	Reproductive phase	Scheme	V	Rice farm
4	Fulvious whistling duck	400	4.8	34.0662	-8.6628	kapunga	Rice farm	0	1300	Reproductive phase	2700	0	Scheme	V	kapunga	Reproductive phase	Scheme	V	Rice farm
4	lesser moorhen	500	4.8	34.0662	-8.6628	kapunga	Rice farm	0	1300	Reproductive phase	2700	0	Scheme	V	kapunga	Reproductive phase	Scheme	V	Rice farm
4	Common moorhen	50	4.8	34.0662	-8.6628	kapunga	Rice farm	0	1300	Reproductive phase	2700	0	Scheme	V	kapunga	Reproductive phase	Scheme	V	Rice farm
4	lesser moorhen	350	4.8	34.0657	-8.63212	kapunga	Rice farm	0	1500	Reproductive phase	3000	0	Scheme	V	kapunga	Reproductive phase	Scheme	V	Rice farm
4	Common moorhen	30	4.8	34.0657	-8.63212	kapunga	Rice farm	0	1500	Reproductive phase	3000	0	Scheme	V	kapunga	Reproductive phase	Scheme	V	Rice farm
4	African openbill stork	200	4.8	34.0657	-8.63212	kapunga	Rice farm	0	1500	Reproductive phase	3000	0	Scheme	V	kapunga	Reproductive phase	Scheme	V	Rice farm
4	Black stork	13	4.8	34.0657	-8.63212	kapunga	Rice farm	0	1500	Reproductive phase	3000	0	Scheme	V	kapunga	Reproductive phase	Scheme	V	Rice farm
4	White stork	70	4.8	34.0657	-8.63212	kapunga	Rice farm	0	1500	Reproductive phase	3000	0	Scheme	V	kapunga	Reproductive phase	Scheme	V	Rice farm
4	Grey heron	9	4.8	34.0657	-8.63212	kapunga	Rice farm	0	1500	Reproductive phase	3000	0	Scheme	V	kapunga	Reproductive phase	Scheme	V	Rice farm
4	lesser moorhen	1000	4.8	34.0763	-8.62442	kapunga	Rice farm	0	2000	Reproductive phase	3500	0	Scheme	V	kapunga	Reproductive phase	Scheme	V	Rice farm
4	Common moorhen	50	4.8	34.0763	-8.62442	kapunga	Rice farm	0	2000	Reproductive phase	3500	0	Scheme	V	kapunga	Reproductive phase	Scheme	V	Rice farm
4	Glossy ibis	60	4.8	34.0763	-8.62442	kapunga	water pond	0	2000	Reproductive phase	3500	0	Scheme	V	kapunga	Reproductive phase	Scheme	V	water pond
4	Wondering whistlin ducks	15	4.8	34.0763	-8.62442	kapunga	Rice farm	0	2000	Reproductive phase	3500	0	Scheme	V	kapunga	Reproductive phase	Scheme	V	Rice farm
4	White faced whistling duck	15	4.8	34.0763	-8.62442	kapunga	Rice farm	0	2000	Reproductive phase	3500	0	Scheme	V	kapunga	Reproductive phase	Scheme	V	Rice farm
4	Great egrets	19	4.8	34.0763	-8.62442	kapunga	Rice farm	0	2000	Reproductive phase	3500	0	Scheme	V	kapunga	Reproductive phase	Scheme	V	Rice farm
4	Hammerkop	2	4.8	34.0763	-8.62442	kapunga	Rice farm	0	2000	Reproductive phase	3500	0	Scheme	V	kapunga	Reproductive phase	Scheme	V	Rice farm
4	Common greenshank	400	4.8	34.0706	-8.69862	kapunga	Rice farm	0	2500	Vegetative phase	3500	0	Scheme	V	kapunga	Vegetative phase	Scheme	V	Rice farm
4	Common greenshank	600	4.8	34.0673	-8.69018	kapunga	Rice farm	0	3000	Vegetative phase	3500	0	Scheme	V	kapunga	Vegetative phase	Scheme	V	Rice farm
4	Hammerkop	2	4.8	34.0673	-8.69018	kapunga	Rice farm	0	3000	Reproductive phase	3500	0	Scheme	V	kapunga	Reproductive phase	Scheme	V	Rice farm
4	Common snipe	7	4.8	34.0673	-8.69018	kapunga	Rice farm	0	3000	Vegetative phase	3500	0	Scheme	V	kapunga	Vegetative phase	Scheme	V	Rice farm
5	lesser moorhen	1000	6.1	34.0666	-8.64063	kapunga	Rice farm	0	4000	Reproductive phase	4000	0	Scheme	V	kapunga	Reproductive phase	Scheme	V	Rice farm
5	Common moorhen	100	6.1	34.0666	-8.64063	kapunga	Rice farm	0	4000	Reproductive phase	4000	0	Scheme	V	kapunga	Reproductive phase	Scheme	V	Rice farm
5	Great egrets	50	6.1	34.0666	-8.64063	kapunga	Rice farm	0	4000	Reproductive phase	4000	0	Scheme	V	kapunga	Reproductive phase	Scheme	V	Rice farm
5	Glossy ibis	35	6.1	34.0666	-8.64063	kapunga	Rice farm	0	4000	Reproductive phase	5000	0	Scheme	V	kapunga	Reproductive phase	Scheme	V	Rice farm
5	Pied Avocet	4	6.1	34.083	-8.63071	kapunga	water pond	0	4000	Reproductive phase	4500	0	Scheme	V	kapunga	Reproductive phase	Scheme	V	water pond
5	Intermediate egrets	5	6.1	34.083	-8.63071	kapunga	water pond	0	4000	Reproductive phase	4500	0	Scheme	V	kapunga	Reproductive phase	Scheme	V	water pond
5	Grey heron	6	6.1	34.083	-8.63071	kapunga	water pond	0	4000	Reproductive phase	4500	0	Scheme	V	kapunga	Reproductive phase	Scheme	V	water pond
5	Pied Avocet	3	6.1	34.083	-8.63071	kapunga	water pond	0	4000	Reproductive phase	4500	0	Scheme	V	kapunga	Reproductive phase	Scheme	V	water pond
5	Great egrets	40	6.1	34.084	-8.63838	kapunga	Rice farm	0	3500	Reproductive phase	4000	0	Scheme	V	kapunga	Reproductive phase	Scheme	V	Rice farm
5	Fulvious whistling duck	350	6.1	34.084	-8.63838	kapunga	Rice farm	0	3500	Reproductive phase	4000	0	Scheme	V	kapunga	Reproductive phase	Scheme	V	Rice farm
5	Fulvious whistling duck	300	6.1	34.0914	-8.8443	kapunga	Rice farm	0	3000	Reproductive phase	3500	0	Scheme	V	kapunga	Reproductive phase	Scheme	V	Rice farm
5	African sacred ibis	7	6.1	34.0914	-8.8443	kapunga	Rice farm	0	3000	Reproductive phase	3500	0	Scheme	V	kapunga	Reproductive phase	Scheme	V	Rice farm
5	Glossy ibis	500	6.1	34.0914	-8.8443	kapunga	Rice farm	0	3000	Reproductive phase	3500	0	Scheme	V	kapunga	Reproductive phase	Scheme	V	Rice farm
5	Great egrets	12	6.1	34.0914	-8.8443	kapunga	Rice farm	0	3000	Reproductive phase	3500	0	Scheme	V	kapunga	Reproductive phase	Scheme	V	Rice farm
5	Little egrets	13	6.1	34.0954	-8.6547	kapunga	Rice farm	0	2500	Reproductive phase	3000	0	Scheme	V	kapunga	Reproductive phase	Scheme	V	Rice farm
5	Grey heron	6	6.1	34.0954	-8.6547	kapunga	Rice farm	0	2500	Reproductive phase	3000	0	Scheme	V	kapunga	Reproductive phase	Scheme	V	Rice farm
5	Reed cormorant	50	6.1	34.0861	-8.6694	kapunga	water pond	0	2500	Reproductive phase	3000	0	Scheme	V	kapunga	Reproductive phase	Scheme	V	water pond
5	African jacana	1	6.1	34.0861	-8.6694	kapunga	water pond	0	2500	Reproductive phase	3000	0	Scheme	V	kapunga	Reproductive phase	Scheme	V	water pond
5	Pied Avocet	8	6.1	34.0861	-8.6694	kapunga	water pond	0	2500	Reproductive phase	3000	0	Scheme	V	kapunga	Reproductive phase	Scheme	V	water pond
5	Common ringed plover	7	6.1	34.0861	-8.6694	kapunga	water pond	0	2500	Reproductive phase	3000	0	Scheme	V	kapunga	Reproductive phase	Scheme	V	water pond
5	Glossy ibis	50	6.1	34.0861	-8.6694	kapunga	Rice farm	0	2500	Reproductive phase	3000	0	Scheme	V	kapunga	Reproductive phase	Scheme	V	Rice farm
5	White stork	8	6.1	34.0861	-8.6694	kapunga	Rice farm	0	2500	Reproductive phase	3000	0	Scheme	V	kapunga	Reproductive phase	Scheme	V	Rice farm
5	lesser moorhen	800	6.1	34.0861	-8.6694	kapunga	Rice farm	0	2500	Reproductive phase	3000	0	Scheme	V	kapunga	Reproductive phase	Scheme	V	Rice farm
5	Common moorhen	50	6.1	34.0861	-8.6694	kapunga	Rice farm	0	2500	Reproductive phase	3000	0	Scheme	V	kapunga	Reproductive phase	Scheme	V	Rice farm
5	Black stork	4	6.1	34.0861	-8.6694	kapunga	Rice farm	0	2500	Reproductive phase	3000	0	Scheme	V	kapunga	Reproductive phase	Scheme	V	Rice farm
5	Great egrets	15	6.1	34.0674	-8.66136	kapunga	Rice farm	0	2000	Reproductive phase	2500	0	Scheme	V	kapunga	Reproductive phase	Scheme	V	Rice farm
5	Glossy ibis	56	6.1	34.0674	-8.66136	kapunga	Rice farm	0	2000	Reproductive phase	2500	0	Scheme	V	kapunga	Reproductive phase	Scheme	V	Rice farm
5	Great egrets	27	6.1	34.0674	-8.66136	kapunga	Rice farm	0	2000	Reproductive phase	2500	0	Scheme	V	kapunga	Reproductive phase	Scheme	V	Rice farm
5	Grey heron	2	6.1	34.0674	-8.66136	kapunga	Rice farm	0	2000	Reproductive phase	2500	0	Scheme	V	kapunga	Reproductive phase	Scheme	V	Rice farm
5	Intermediate egrets	7	6.1	34.0674	-8.66136	kapunga	Rice farm	0	2000	Reproductive phase	2500	0	Scheme	V	kapunga	Reproductive phase	Scheme	V	Rice farm
5	Common ringed plover	20	6.1	34.0674	-8.66136	kapunga	Rice farm	0	2000	Reproductive phase	2500	0	Scheme	V	kapunga	Reproductive phase	Scheme	V	Rice farm
5	lesser moorhen	1000	6.1	34.0674	-8.66136	kapunga	Rice farm	0	2000	Reproductive phase	2500	0	Scheme	V	kapunga	Reproductive phase	Scheme	V	Rice farm
5	Common moorhen	80	6.1	34.0674	-8.66136	kapunga	Rice farm	0	2000	Reproductive phase	2500	0	Scheme	V	kapunga	Reproductive phase	Scheme	V	Rice farm
5	Glossy ibis	29	6.1	34.6666	-8.66846	kapunga	Rice farm	20	1500	Reproductive phase	2000	0	Scheme	V	kapunga	Reproductive phase	Scheme	V	Rice farm
5	African sacred ibis	2	6.1	34.6666	-8.66846	kapunga	Rice farm	20	1500	Reproductive phase	2000	0	Scheme	V	kapunga	Reproductive phase	Scheme	V	Rice farm
5	Great egrets	40	6.1	34.6666	-8.66846	kapunga	Rice farm	20	1500	Reproductive phase	2000	0	Scheme	V	kapunga	Reproductive phase	Scheme	V	Rice farm
5	Grey heron	6	6.1	34.6666	-8.66846	kapunga	Rice farm	20	1500	Reproductive phase	2000	0	Scheme	V	kapunga	Reproductive phase	Scheme	V	Rice farm
5	Common ringed plover	15	6.1	34.0695	-8.6785	kapunga	Rice farm	0	1500	Reproductive phase	2000	0	Scheme	V	kapunga	Reproductive phase	Scheme	V	Rice farm
5	Glossy ibis	4	6.1	34.0695	-8.6785	kapunga	Rice farm	0	1200	Reproductive phase	1700	0	Scheme	V	kapunga	Reproductive phase	Scheme	V	Rice farm
5	Great egrets	4	6.1	34.0695	-8.6785	kapunga	Rice farm	0	1200	Reproductive phase	1700	0	Scheme	V	kapunga	Reproductive phase	Scheme	V	Rice farm
5	African sacred ibis	18	6.1	34.0695	-8.6785	kapunga	Rice farm	0	1200	Reproductive phase	1700	0	Scheme	V	kapunga	Reproductive phase	Scheme	V	Rice farm
5	Glossy ibis	500	6.1	34.0723	-8.6971	kapunga	Rice farm	30	1000	Reproductive phase	1500	10	Scheme	V	kapunga	Reproductive phase	Scheme	V	Rice farm
5	Great egrets	80	6.1	34.0723	-8.6971	kapunga	Rice farm	20	1000	Reproductive phase	1500	0	Scheme	V	kapunga	Reproductive phase	Scheme	V	Rice farm
5	lesser moorhen	300	6.1	34.0723	-8.6971	kapunga	Rice farm	0	1000	Reproductive phase	1500	0	Scheme	V	kapunga	Reproductive phase	Scheme	V	Rice farm
5	Common moorhen	40	6.1	34.0723	-8.6971	kapunga	Rice farm	0	1000	Reproductive phase	1500	0	Scheme	V	kapunga	Reproductive phase	Scheme	V	Rice farm
5	Black stork	4	6.1	34.0723	-8.6971	kapunga	Rice farm	30	1000	Reproductive phase	1500	0	Scheme	V	kapunga	Reproductive phase	Scheme	V	Rice farm
5	African sacred ibis	60	6.1	34.0723	-8.6971	kapunga	Rice farm	5	1000	Reproductive phase	1500	0	Scheme	V	kapunga	Reproductive phase	Scheme	V	Rice farm
5	Three banded plover	18	6.1	34.0764	-8.70507	kapunga	water pond	0	700	Reproductive phase	1000	15	Scheme	V	kapunga	Reproductive phase	Scheme	V	water pond
5	Grey heron	8	6.1	34.0764	-8.70507	kapunga	Rice farm	0	700	Reproductive phase	1000	0	Scheme	V	kapunga	Reproductive phase	Scheme	V	Rice farm
5	Great egrets	70	6.1	34.0764	-8.70507	kapunga	Rice farm	0	700	Reproductive phase	1000	0	Scheme	V	kapunga	Reproductive phase	Scheme	V	Rice farm
5	Glossy ibis	200	6.1	34.0764	-8.70507	kapunga	Rice farm	0	400	Reproductive phase	700	0	Scheme	V	kapunga	Reproductive phase	Scheme	V	Rice farm
5	lesser moorhen	300	6.1	34.0764	-8.70507	kapunga	Rice farm	0	300	Reproductive phase	700	0	Scheme	V	kapunga	Reproductive phase	Scheme	V	Rice farm
5	Common moorhen	50	6.1	34.0764	-8.70507	kapunga	Rice farm	0	300	Reproductive phase	700	0	Scheme	V	kapunga	Reproductive phase	Scheme	V	Rice farm
5	Common ringed plover	100	6.1	34.0764	-8.70507	kapunga	water pond	0	300	Reproductive phase	700	10	Scheme	V	kapunga	Reproductive phase	Scheme	V	water pond
6	lesser moorhen	800	6.1	34.0822	-8.70562	kapunga	Rice farm	0	400	Reproductive phase	2000	0	Scheme	V	kapunga	Reproductive phase	Scheme	V	Rice farm
6	Common moorhen	50	6.1	34.0822	-8.70562	kapunga	Rice farm	0	400	Reproductive phase	2000	0	Scheme	V	kapunga	Reproductive phase	Scheme	V	Rice farm
6	Fulvious whistling duck	200	6.1	34.0822	-8.70562	kapunga	water pond	0	800	Reproductive phase	2000	20	Scheme	V	kapunga	Reproductive phase	Scheme	V	water pond
6	Grey heron	1	6.1	34.0822	-8.70562	kapunga	Rice farm	30	800	Reproductive phase	2000	0	Scheme	V	kapunga	Reproductive phase	Scheme	V	Rice farm
6	Glossy ibis	40	6.1	34.0822	-8.70562	kapunga	Rice farm	10	800	Reproductive phase	2000	0	Scheme	V	kapunga	Reproductive phase	Scheme	V	Rice farm
6	Fulvious whistling duck	300	6.1	34.0803	-8.69463	kapunga	Rice farm	0	1000	Reproductive phase	2500	10	Scheme	V	kapunga	Reproductive phase	Scheme	V	Rice farm
6	lesser moorhen	1000	6.1	34.0803	-8.69463	kapunga	Rice farm	0	1000	Reproductive phase	2500	0	Scheme	V	kapunga	Reproductive phase	Scheme	V	Rice farm
6	Common moorhen	100	6.1	34.0803	-8.69463	kapunga	water pond	0	1000	Reproductive phase	2500	0	Scheme	V	kapunga	Reproductive phase	Scheme	V	water pond
6	lesser moorhen	1500	6.1	34.0774	-8.6839	kapunga	Rice farm	0	1000	Reproductive phase	2500	0	Scheme	V	kapunga	Reproductive phase	Scheme	V	Rice farm
6	Common moorhen	200	6.1	34.0774	-8.6839	kapunga	Rice farm	0	1000	Reproductive phase	2500	0	Scheme	V	kapunga	Reproductive phase	Scheme	V	Rice farm
6	Fulvious whistling duck	150	6.1	34.0774	-8.6839	kapunga	Rice farm	0	1000	Reproductive phase	2500	0	Scheme	V	kapunga	Reproductive phase	Scheme	V	Rice farm
6	Great egrets	80	6.1	34.0774	-8.6839	kapunga	Rice farm	0	1000	Reproductive phase	2500	0	Scheme	V	kapunga	Reproductive phase	Scheme	V	Rice farm
6	Grey heron	3	6.1	34.0774	-8.6839	kapunga	Rice farm	0	1000	Reproductive phase	2500	0	Scheme	V	kapunga	Reproductive phase	Scheme	V	Rice farm
6	lesser moorhen	800	6.1	34.0768	-8.67276	kapunga	Rice farm	0	1500	Reproductive phase	3000	0	Scheme	V	kapunga	Reproductive phase	Scheme	V	Rice farm
6	Common moorhen	100	6.1	34.0768	-8.67276	kapunga	Rice farm	0	1500	Reproductive phase	3000	0	Scheme	V	kapunga	Reproductive phase	Scheme	V	Rice farm
6	Fulvious whistling duck	200	6.1	34.0768	-8.67276	kapunga	Rice farm	0	1500	Reproductive phase	3000	0	Scheme	V	kapunga	Reproductive phase	Scheme	V	Rice farm
6	Grey heron	1	6.1	34.0768	-8.67276	kapunga	Rice farm	25	1500	Reproductive phase	3000	0	Scheme	V	kapunga	Reproductive phase	Scheme	V	Rice farm
6	African sacred ibis	7	6.1	34.0768	-8.67276	kapunga	Rice farm	15	1500	Reproductive phase	3000	0	Scheme	V	kapunga	Reproductive phase	Scheme	V	Rice farm
6	Fulvious whistling duck	150	6.1	34.0727	-8.64858	kapunga	water pond	0	2000	Reproductive phase	3500	0	Scheme	V	kapunga	Reproductive phase	Scheme	V	water pond
6	Great egrets	20	6.1	34.0727	-8.64858	kapunga	water pond	0	2000	Reproductive phase	3500	0	Scheme	V	kapunga	Reproductive phase	Scheme	V	water pond
6	Reed cormorant	4	6.1	34.0727	-8.64858	kapunga	water pond	0	2000	Reproductive phase	3500	0	Scheme	V	kapunga	Reproductive phase	Scheme	V	water pond
6	Intermediate egrets	12	6.1	34.0727	-8.64858	kapunga	Rice farm	0	2000	Reproductive phase	3500	0	Scheme	V	kapunga	Reproductive phase	Scheme	V	Rice farm
6	African sacred ibis	2	6.1	34.0727	-8.64858	kapunga	Rice farm	0	2000	Reproductive phase	3500	0	Scheme	V	kapunga	Reproductive phase	Scheme	V	Rice farm
6	lesser moorhen	800	6.1	34.0725	-8.64681	kapunga	Rice farm	0	2300	Reproductive phase	3500	0	Scheme	V	kapunga	Reproductive phase	Scheme	V	Rice farm
6	Common moorhen	50	6.1	34.0725	-8.64681	kapunga	Rice farm	0	2300	Reproductive phase	3500	0	Scheme	V	kapunga	Reproductive phase	Scheme	V	Rice farm
6	Glossy ibis	500	6.1	34.0725	-8.64681	kapunga	Rice farm	0	2300	Reproductive phase	3500	0	Scheme	V	kapunga	Reproductive phase	Scheme	V	Rice farm
6	Fulvious whistling duck	600	6.1	34.0725	-8.64681	kapunga	water pond	0	2300	Reproductive phase	3500	10	Scheme	V	kapunga	Reproductive phase	Scheme	V	water pond
6	Egyptian goose	120	6.1	34.0725	-8.64681	kapunga	water pond	0	2300	Reproductive phase	3500	10	Scheme	V	kapunga	Reproductive phase	Scheme	V	water pond
7	Grey heron	8	3.2	33.8643	-8.69286	Utengule	Rice farm	100	200	Vegetative phase	300	0	O.G	V	Utengule	Vegetative phase	O.G	V	Rice farm
7	Glossy ibis	17	3.2	33.8643	-8.69286	Utengule	Rice farm	100	200	Vegetative phase	300	0	O.G	V	Utengule	Vegetative phase	O.G	V	Rice farm
7	Black stork	7	3.2	33.8643	-8.69286	Utengule	Rice farm	100	200	Vegetative phase	350	0	O.G	V	Utengule	Vegetative phase	O.G	V	Rice farm
7	Grey heron	1	3.2	33.8826	-8.69428	Utengule	Rice farm	0	700	Vegetative phase	900	0	O.G	V	Utengule	Vegetative phase	O.G	V	Rice farm
7	Glossy ibis	4	3.2	33.8826	-8.69428	Utengule	Rice farm	0	700	Vegetative phase	900	0	O.G	V	Utengule	Vegetative phase	O.G	V	Rice farm
7	Black winged stilt	2	3.2	33.8606	-8.69421	Utengule	Rice farm	0	800	Vegetative phase	1000	0	O.G	V	Utengule	Vegetative phase	O.G	V	Rice farm
7	Grey heron	2	3.2	33.8606	-8.69421	Utengule	Rice farm	0	800	Vegetative phase	1000	0	O.G	V	Utengule	Vegetative phase	O.G	V	Rice farm
7	Glossy ibis	2	3.2	33.8606	-8.69421	Utengule	Rice farm	0	800	Vegetative phase	1000	0	O.G	V	Utengule	Vegetative phase	O.G	V	Rice farm
7	Grey heron	1	3.2	33.8563	-8.6938	Utengule	grassland	100	800	no field paady	1000	100	O.G	X	Utengule	no field paady	O.G	X	grassland
7	Grey heron	1	3.2	33.8509	-8.69738	Utengule	Rice farm	300	1200	Vegetative phase	1200	0	O.G	V	Utengule	Vegetative phase	O.G	V	Rice farm
7	Glossy ibis	4	3.2	33.8509	-8.69738	Utengule	Rice farm	300	1200	Vegetative phase	1200	0	O.G	V	Utengule	Vegetative phase	O.G	V	Rice farm
7	lesser moorhen	3	3.2	33.8509	-8.69738	Utengule	Rice farm	300	1200	Vegetative phase	1200	0	O.G	V	Utengule	Vegetative phase	O.G	V	Rice farm
7	White stork	1	3.2	33.8509	-8.69738	Utengule	Rice farm	300	1200	Vegetative phase	1200	0	O.G	V	Utengule	Vegetative phase	O.G	V	Rice farm
7	Common sand piper	7	3.2	33.8509	-8.69738	Utengule	Rice farm	300	1200	Vegetative phase	1200	0	O.G	V	Utengule	Vegetative phase	O.G	V	Rice farm
7	African openbill stork	15	3.2	33.8489	-8.69876	Utengule	Rice farm	0	1500	Vegetative phase	2500	0	O.G	V	Utengule	Vegetative phase	O.G	V	Rice farm
7	Glossy ibis	23	3.2	33.8489	-8.69876	Utengule	Rice farm	0	1500	Vegetative phase	2500	0	O.G	V	Utengule	Vegetative phase	O.G	V	Rice farm
7	Pied Avocet	2	3.2	33.8489	-8.69876	Utengule	Rice farm	0	1500	Vegetative phase	2500	0	O.G	V	Utengule	Vegetative phase	O.G	V	Rice farm
7	lesser moorhen	4	3.2	33.8489	-8.69876	Utengule	Rice farm	0	2000	Vegetative phase	2500	0	O.G	V	Utengule	Vegetative phase	O.G	V	Rice farm
7	Common-greenshank	3	3.2	33.8489	-8.69876	Utengule	Rice farm	0	2000	Vegetative phase	2500	0	O.G	V	Utengule	Vegetative phase	O.G	V	Rice farm
7	African openbill stork	40	3.2	33.8448	-8.69552	Utengule	Rice farm	0	3000	Vegetative phase	2500	0	O.G	V	Utengule	Vegetative phase	O.G	V	Rice farm
7	Grey heron	2	3.2	33.8439	-8.86933	Utengule	Rice farm	100	3000	Vegetative phase	3000	0	O.G	V	Utengule	Vegetative phase	O.G	V	Rice farm
7	Glossy ibis	50	3.2	33.8439	-8.86933	Utengule	Rice farm	80	3000	Vegetative phase	3000	0	O.G	V	Utengule	Vegetative phase	O.G	V	Rice farm
7	White stork	2	3.2	33.8439	-8.86933	Utengule	Rice farm	80	3000	Vegetative phase	3000	0	O.G	V	Utengule	Vegetative phase	O.G	V	Rice farm
7	Reed cormorant	15	3.2	33.8439	-8.86933	Utengule	Rice farm	80	3000	Vegetative phase	3000	0	O.G	V	Utengule	Vegetative phase	O.G	V	Rice farm
7	Little egrets	25	3.2	33.8439	-8.86933	Utengule	Rice farm	80	3000	Vegetative phase	3000	0	O.G	V	Utengule	Vegetative phase	O.G	V	Rice farm
7	African openbill stork	170	3.2	33.8439	-8.86933	Utengule	Rice farm	70	3000	Vegetative phase	3000	0	O.G	V	Utengule	Vegetative phase	O.G	V	Rice farm
7	Egyptian goose	20	3.2	33.8439	-8.86933	Utengule	water pond	0	3000	Vegetative phase	3000	10	O.G	V	Utengule	Vegetative phase	O.G	V	water pond
7	Little grebes	20	3.2	33.8439	-8.86933	Utengule	water pond	0	3000	Vegetative phase	3000	10	O.G	V	Utengule	Vegetative phase	O.G	V	water pond
8	Great egrets	30	3.2	33.8462	-8.68759	Utengule	Rice farm	50	400	Vegetative phase	1000	0	O.G	V	Utengule	Vegetative phase	O.G	V	Rice farm
8	Grey heron	1	3.2	33.8462	-8.68759	Utengule	Rice farm	0	500	Vegetative phase	1000	0	O.G	V	Utengule	Vegetative phase	O.G	V	Rice farm
8	African openbill stork	80	3.2	33.8462	-8.68759	Utengule	Rice farm	0	500	Vegetative phase	1000	0	O.G	V	Utengule	Vegetative phase	O.G	V	Rice farm
8	Common-greenshank	1	3.2	33.8462	-8.68759	Utengule	Rice farm	10	800	Vegetative phase	1000	0	O.G	V	Utengule	Vegetative phase	O.G	V	Rice farm
8	Reed cormorant	1	3.2	33.8462	-8.68759	Utengule	Rice farm	0	1000	Vegetative phase	1500	0	O.G	V	Utengule	Vegetative phase	O.G	V	Rice farm
8	African sacred ibis	150	3.2	33.8462	-8.68759	Utengule	Rice farm	25	1000	Vegetative phase	1500	0	O.G	V	Utengule	Vegetative phase	O.G	V	Rice farm
8	Little egrets	150	3.2	33.8473	-8.68719	Utengule	Rice farm	50	1200	Vegetative phase	2000	0	O.G	V	Utengule	Vegetative phase	O.G	V	Rice farm
8	African sacred ibis	300	3.2	33.8473	-8.68719	Utengule	Rice farm	5	1200	Vegetative phase	2000	0	O.G	V	Utengule	Vegetative phase	O.G	V	Rice farm
8	Fulvious whistling duck	5	3.2	33.8473	-8.68719	Utengule	Rice farm	0	1200	Vegetative phase	2000	0	O.G	V	Utengule	Vegetative phase	O.G	V	Rice farm
8	Grey heron	1	3.2	33.8473	-8.68719	Utengule	Rice farm	0	1200	Vegetative phase	2000	0	O.G	V	Utengule	Vegetative phase	O.G	V	Rice farm
8	Common snipe	5	3.2	33.8473	-8.68719	Utengule	Rice farm	0	1200	Vegetative phase	2000	0	O.G	V	Utengule	Vegetative phase	O.G	V	Rice farm
8	lesser moorhen	8	3.2	33.8473	-8.68719	Utengule	Rice farm	0	1200	Vegetative phase	2000	0	O.G	V	Utengule	Vegetative phase	O.G	V	Rice farm
8	Glossy ibis	300	3.2	33.8504	-868775	Utengule	Rice farm	10	2000	Vegetative phase	2500	0	O.G	V	Utengule	Vegetative phase	O.G	V	Rice farm
8	African openbill stork	100	3.2	33.8504	-868775	Utengule	Rice farm	10	2000	Vegetative phase	2500	0	O.G	V	Utengule	Vegetative phase	O.G	V	Rice farm
8	lesser moorhen	1	3.2	33.8504	-868775	Utengule	Rice farm	20	2000	Vegetative phase	2500	0	O.G	V	Utengule	Vegetative phase	O.G	V	Rice farm
8	Fulvious whistling duck	35	3.2	33.8504	-868775	Utengule	Rice farm	0	2000	Vegetative phase	2500	0	O.G	V	Utengule	Vegetative phase	O.G	V	Rice farm
8	Grey heron	3	3.2	33.8504	-868775	Utengule	Rice farm	0	2000	Vegetative phase	2500	5	O.G	V	Utengule	Vegetative phase	O.G	V	Rice farm
8	Glossy ibis	8	3.2	33.8504	-868775	Utengule	Rice farm	0	2000	Vegetative phase	2500	5	O.G	V	Utengule	Vegetative phase	O.G	V	Rice farm
9	White stork	5	2.8	33.8845	-8.63247	Utengule	Rice farm	100	1000	Vegetative phase	300	0	O.G	V	Utengule	Vegetative phase	O.G	V	Rice farm
9	Black stork	8	2.8	33.8845	-8.63247	Utengule	Rice farm	100	1000	Vegetative phase	300	0	O.G	V	Utengule	Vegetative phase	O.G	V	Rice farm
9	White stork	1	2.8	33.8869	-8.63339	Utengule	Rice farm	30	1000	Vegetative phase	500	0	O.G	V	Utengule	Vegetative phase	O.G	V	Rice farm
9	Common-greenshank	2	2.8	33.8869	-8.63339	Utengule	Rice farm	20	1000	Vegetative phase	500	0	O.G	V	Utengule	Vegetative phase	O.G	V	Rice farm
9	Black stork	2	2.8	33.8869	-8.63339	Utengule	Rice farm	100	1000	Vegetative phase	500	0	O.G	V	Utengule	Vegetative phase	O.G	V	Rice farm
9	Grey heron	4	2.8	33.8869	-8.63339	Utengule	Rice farm	150	1000	Vegetative phase	500	0	O.G	V	Utengule	Vegetative phase	O.G	V	Rice farm
9	Little egrets	4	2.8	33.8869	-8.63339	Utengule	Rice farm	150	1000	Vegetative phase	500	0	O.G	V	Utengule	Vegetative phase	O.G	V	Rice farm
9	Grey heron	2	2.8	33.8895	-8.63422	Utengule	Rice farm	200	1500	Vegetative phase	1000	0	O.G	V	Utengule	Vegetative phase	O.G	V	Rice farm
9	White stork	7	2.8	33.8895	-8.63422	Utengule	Rice farm	200	1600	Vegetative phase	1100	0	O.G	V	Utengule	Vegetative phase	O.G	V	Rice farm
9	Little egrets	20	2.8	33.8918	-8.63503	Utengule	Rice farm	150	2000	Vegetative phase	2000	0	O.G	V	Utengule	Vegetative phase	O.G	V	Rice farm
9	African openbill stork	30	2.8	33.8918	-8.63503	Utengule	Rice farm	150	2000	Vegetative phase	2000	0	O.G	V	Utengule	Vegetative phase	O.G	V	Rice farm
9	Yellow billed storks	9	2.8	33.8918	-8.63503	Utengule	Rice farm	150	2000	Vegetative phase	2000	0	O.G	V	Utengule	Vegetative phase	O.G	V	Rice farm
9	Wondering whistlin ducks	30	2.8	33.8918	-8.63503	Utengule	Rice farm	150	2000	Vegetative phase	2000	0	O.G	V	Utengule	Vegetative phase	O.G	V	Rice farm
9	Grey heron	6	2.8	33.8918	-8.63503	Utengule	Rice farm	150	2000	Vegetative phase	2000	0	O.G	V	Utengule	Vegetative phase	O.G	V	Rice farm
9	Fulvious whistling duck	3	2.8	33.8991	-8.63616	Utengule	Rice farm	10	1000	Vegetative phase	1500	0	O.G	V	Utengule	Vegetative phase	O.G	V	Rice farm
9	White stork	1	2.8	33.8991	-8.63616	Utengule	Rice farm	10	1000	Vegetative phase	1500	0	O.G	V	Utengule	Vegetative phase	O.G	V	Rice farm
9	Black stork	3	2.8	33.8991	-8.63616	Utengule	Rice farm	10	1000	Vegetative phase	500	0	O.G	V	Utengule	Vegetative phase	O.G	V	Rice farm
9	Grey heron	1	2.8	33.8938	-8.63545	Utengule	grassland	0	2000	no field paady	1000	100	O.G	X	Utengule	no field paady	O.G	X	grassland
9	White breasted waterhen	3	2.8	33.8938	-8.63545	Utengule	grassland	0	2000	no field paady	1000	100	O.G	X	Utengule	no field paady	O.G	X	grassland
9	Saddle billed stork	2	2.8	33.8938	-8.63545	Utengule	Rice farm	0	2000	Vegetative phase	1000	0	O.G	V	Utengule	Vegetative phase	O.G	V	Rice farm
9	Fulvious whistling duck	3	2.8	33.8991	-8.63616	Utengule	Rice farm	10	1000	Vegetative phase	500	0	O.G	V	Utengule	Vegetative phase	O.G	V	Rice farm
9	White stork	1	2.8	33.8991	-8.63616	Utengule	Rice farm	10	1000	Vegetative phase	500	0	O.G	V	Utengule	Vegetative phase	O.G	V	Rice farm
9	Marabou stork	3	2.8	33.8991	-8.63616	Utengule	Rice farm	10	1000	Vegetative phase	500	0	O.G	V	Utengule	Vegetative phase	O.G	V	Rice farm
9	African openbill stork	3	2.8	33.8991	-8.63616	Utengule	Rice farm	10	1000	Vegetative phase	500	0	O.G	V	Utengule	Vegetative phase	O.G	V	Rice farm
9	lesser moorhen	5	2.8	33.8991	-8.63616	Utengule	Rice farm	10	1000	Vegetative phase	500	0	O.G	V	Utengule	Vegetative phase	O.G	V	Rice farm
9	African sacred ibis	3	2.8	33.9014	-8.63699	Utengule	grassland	150	500	no field paady	150	200	O.G	X	Utengule	no field paady	O.G	X	grassland
9	African openbill stork	20	2.8	33.9014	-8.63699	Utengule	grassland	150	500	no field paady	150	200	O.G	X	Utengule	no field paady	O.G	X	grassland
9	African sacred ibis	3	2.8	33.9014	-8.63699	Utengule	grassland	150	500	no field paady	150	200	O.G	X	Utengule	no field paady	O.G	X	grassland
9	White breasted waterhen	9	2.8	33.9014	-8.63699	Utengule	grassland	150	500	no field paady	150	200	O.G	X	Utengule	no field paady	O.G	X	grassland
9	Wondering whistlin ducks	6	2.8	33.9014	-8.63699	Utengule	grassland	150	500	no field paady	150	200	O.G	X	Utengule	no field paady	O.G	X	grassland
9	Grey heron	2	2.8	33.905	-8.63878	Utengule	grassland	300	200	no field paady	400	400	O.G	X	Utengule	no field paady	O.G	X	grassland
10	Glossy ibis	6	2.8	33.9021	-8.6482	Utengule	Rice farm	0	300	Vegetative phase	800	0	O.G	V	Utengule	Vegetative phase	O.G	V	Rice farm
10	Little egrets	4	2.8	33.9021	-8.6482	Utengule	Rice farm	0	300	Vegetative phase	800	0	O.G	V	Utengule	Vegetative phase	O.G	V	Rice farm
10	Little stint	1	2.8	33.9021	-8.6482	Utengule	grassland	50	350	no field paady	1000	50	O.G	X	Utengule	no field paady	O.G	X	grassland
10	African openbill stork	8	2.8	33.9021	-8.6482	Utengule	grassland	0	350	no field paady	1000	50	O.G	X	Utengule	no field paady	O.G	X	grassland
10	White stork	1	2.8	33.9021	-8.6482	Utengule	grassland	0	350	no field paady	1000	50	O.G	X	Utengule	no field paady	O.G	X	grassland
10	African sacred ibis	2	2.8	33.9021	-8.6482	Utengule	grassland	0	350	no field paady	1000	50	O.G	X	Utengule	no field paady	O.G	X	grassland
10	Great egrets	3	2.8	33.9021	-8.6482	Utengule	grassland	0	350	no field paady	1000	50	O.G	X	Utengule	no field paady	O.G	X	grassland
10	Intermediate egrets	4	2.8	33.9021	-8.6482	Utengule	grassland	0	350	no field paady	1000	50	O.G	X	Utengule	no field paady	O.G	X	grassland
10	African openbill stork	6	2.8	33.9004	-8.64956	Utengule	grassland	10	450	no field paady	1800	600	O.G	X	Utengule	no field paady	O.G	X	grassland
10	Little egrets	5	2.8	33.8994	-8.65015	Utengule	grassland	70	700	no field paady	2000	100	O.G	X	Utengule	no field paady	O.G	X	grassland
10	Black stork	4	2.8	33.8994	-8.65015	Utengule	grassland	70	700	no field paady	2000	100	O.G	X	Utengule	no field paady	O.G	X	grassland
10	Grey heron	1	2.8	33.8994	-8.65015	Utengule	grassland	70	700	no field paady	2000	100	O.G	X	Utengule	no field paady	O.G	X	grassland
10	Grey heron	1	2.8	33.8982	-8.64934	Utengule	grassland	10	900	no field paady	2000	20	O.G	X	Utengule	no field paady	O.G	X	grassland
10	African openbill stork	10	2.8	33.8982	-8.64934	Utengule	grassland	10	900	no field paady	2000	10	O.G	X	Utengule	no field paady	O.G	X	grassland
10	Little egrets	15	2.8	33.8982	-8.64934	Utengule	grassland	10	900	no field paady	2000	10	O.G	X	Utengule	no field paady	O.G	X	grassland
10	African openbill stork	20	2.8	33.8969	-8.6484	Utengule	maizefarm	150	1000	no field paady	1500	0	O.G	V	Utengule	no field paady	O.G	V	maizefarm
10	African openbill stork	20	2.8	33.8944	-8.6484	Utengule	maizefarm	50	1000	no field paady	1500	0	O.G	V	Utengule	no field paady	O.G	V	maizefarm
10	Great egrets	15	2.8	33.8932	-8.64911	Utengule	maizefarm	50	1000	no field paady	1200	0	O.G	V	Utengule	no field paady	O.G	V	maizefarm
10	Little egrets	30	2.8	33.8932	-8.64911	Utengule	maizefarm	30	1000	no field paady	1200	0	O.G	V	Utengule	no field paady	O.G	V	maizefarm
10	Common sand piper	3	2.8	33.8932	-8.64911	Utengule	maizefarm	20	1000	no field paady	1200	0	O.G	V	Utengule	no field paady	O.G	V	maizefarm
10	White stork	4	2.8	33.8932	-8.64911	Utengule	maizefarm	30	1000	no field paady	1200	0	O.G	V	Utengule	no field paady	O.G	V	maizefarm
10	Black stork	1	2.8	33.9601	-8.64844	Utengule	Rice farm	30	900	Vegetative phase	1000	0	O.G	V	Utengule	Vegetative phase	O.G	V	Rice farm
10	Grey heron	3	2.8	33.9601	-8.64844	Utengule	Rice farm	40	900	Vegetative phase	1000	0	O.G	V	Utengule	Vegetative phase	O.G	V	Rice farm
10	White stork	5	2.8	33.9601	-8.64844	Utengule	Rice farm	20	900	Vegetative phase	1000	0	O.G	V	Utengule	Vegetative phase	O.G	V	Rice farm
10	Common-greenshank	4	2.8	33.9601	-8.64844	Utengule	Rice farm	20	900	Vegetative phase	1000	0	O.G	V	Utengule	Vegetative phase	O.G	V	Rice farm
10	White stork	1	2.8	33.9601	-8.64844	Utengule	Rice farm	20	300	Vegetative phase	200	0	O.G	V	Utengule	Vegetative phase	O.G	V	Rice farm
11	Grey heron	2	2	33.8756	-8.6559	Utengule	Rice farm	250	400	Vegetative phase	800	0	O.G	V	Utengule	Vegetative phase	O.G	V	Rice farm
11	African openbill stork	12	2	33.8756	-8.6559	Utengule	Rice farm	250	400	Vegetative phase	800	0	O.G	V	Utengule	Vegetative phase	O.G	V	Rice farm
11	Black stork	1	2	33.8789	-8.6663	Utengule	grassland	900	800	no field paady	350	200	O.G	X	Utengule	no field paady	O.G	X	grassland
11	Grey heron	6	2	33.8789	-8.6663	Utengule	grassland	900	800	no field paady	300	200	O.G	X	Utengule	no field paady	O.G	X	grassland
11	Little stint	3	2	33.8823	-8.66733	Utengule	Rice farm	0	1000	Vegetative phase	1000	0	O.G	V	Utengule	Vegetative phase	O.G	V	Rice farm
11	Grey heron	1	2	33.8823	-8.66733	Utengule	Rice farm	0	1000	Vegetative phase	1000	0	O.G	V	Utengule	Vegetative phase	O.G	V	Rice farm
11	African sacred ibis	11	2	33.8823	-8.66733	Utengule	Rice farm	0	1000	Vegetative phase	1000	0	O.G	V	Utengule	Vegetative phase	O.G	V	Rice farm
11	Little egrets	14	2	33.8823	-8.66733	Utengule	Rice farm	0	1000	Vegetative phase	1000	0	O.G	V	Utengule	Vegetative phase	O.G	V	Rice farm
11	White stork	6	2	33.8823	-8.66733	Utengule	Rice farm	0	1000	Vegetative phase	1000	0	O.G	V	Utengule	Vegetative phase	O.G	V	Rice farm
11	Marabou stork	3	2	33.8823	-8.66733	Utengule	Rice farm	0	1000	Vegetative phase	1000	0	O.G	V	Utengule	Vegetative phase	O.G	V	Rice farm
11	Saddle billed stork	2	2	33.8823	-8.66733	Utengule	Rice farm	0	1000	Vegetative phase	1000	0	O.G	V	Utengule	Vegetative phase	O.G	V	Rice farm
12	Yellow billed storks	4	2	33.8881	-8.6821	Utengule	Rice farm	250	600	Vegetative phase	2500	0	O.G	V	Utengule	Vegetative phase	O.G	V	Rice farm
12	White stork	2	2	33.8881	-8.6821	Utengule	Rice farm	250	600	Vegetative phase	2500	0	O.G	V	Utengule	Vegetative phase	O.G	V	Rice farm
12	Grey heron	4	2	33.8881	-8.6821	Utengule	Rice farm	250	600	Vegetative phase	2500	0	O.G	V	Utengule	Vegetative phase	O.G	V	Rice farm
12	Yellow billed storks	4	2	33.8842	-8.68318	Utengule	Rice farm	40	1000	Vegetative phase	3000	0	O.G	V	Utengule	Vegetative phase	O.G	V	Rice farm
12	White stork	8	2	33.8842	-8.68318	Utengule	Rice farm	40	1000	Vegetative phase	3000	0	O.G	V	Utengule	Vegetative phase	O.G	V	Rice farm
12	Grey heron	8	2	33.8842	-8.68318	Utengule	Rice farm	40	1000	Vegetative phase	3000	0	O.G	V	Utengule	Vegetative phase	O.G	V	Rice farm
12	Black stork	5	2	33.8842	-8.68318	Utengule	Rice farm	40	1000	Vegetative phase	3000	0	O.G	V	Utengule	Vegetative phase	O.G	V	Rice farm
12	Little egrets	40	2	33.8842	-8.68318	Utengule	Rice farm	40	1000	Vegetative phase	3000	0	O.G	V	Utengule	Vegetative phase	O.G	V	Rice farm
12	African sacred ibis	10	2	33.8842	-8.68318	Utengule	Rice farm	40	1000	Vegetative phase	3000	0	O.G	V	Utengule	Vegetative phase	O.G	V	Rice farm
12	Little stint	1	2	33.879	-8.68288	Utengule	Rice farm	200	600	Vegetative phase	600	0	O.G	V	Utengule	Vegetative phase	O.G	V	Rice farm
12	Grey heron	2	2	33.879	-8.68288	Utengule	Rice farm	200	600	Vegetative phase	600	0	O.G	V	Utengule	Vegetative phase	O.G	V	Rice farm
12	Grey heron	2	2	33.8729	-8.68267	Utengule	Rice farm	100	300	Vegetative phase	400	0	O.G	V	Utengule	Vegetative phase	O.G	V	Rice farm
12	White stork	1	2	33.8729	-8.68267	Utengule	Rice farm	100	300	Vegetative phase	400	0	O.G	V	Utengule	Vegetative phase	O.G	V	Rice farm
13	White stork	1	4	34.7963	-8.1962	Madibira	Rice farm	50	200	Vegetative phase	3000	0	O.G	V	Madibira	Vegetative phase	O.G	V	Rice farm
13	Black stork	1	4	34.7963	-8.1962	Madibira	Rice farm	50	200	Vegetative phase	3000	0	O.G	V	Madibira	Vegetative phase	O.G	V	Rice farm
13	White stork	5	4	34.7956	-8.1931	Madibira	Rice farm	70	800	Vegetative phase	3500	0	O.G	V	Madibira	Vegetative phase	O.G	V	Rice farm
13	African openbill stork	6	4	34.7956	-8.1931	Madibira	Rice farm	70	800	Vegetative phase	3500	0	O.G	V	Madibira	Vegetative phase	O.G	V	Rice farm
13	Glossy ibis	9	4	34.7956	-8.1931	Madibira	Rice farm	70	800	Vegetative phase	3500	0	O.G	V	Madibira	Vegetative phase	O.G	V	Rice farm
13	Glossy ibis	20	4	34.7931	-8.1827	Madibira	Rice farm	50	1000	Vegetative phase	4000	0	O.G	V	Madibira	Vegetative phase	O.G	V	Rice farm
13	Black stork	10	4	34.7931	-8.1827	Madibira	Rice farm	50	1000	Vegetative phase	4000	0	O.G	V	Madibira	Vegetative phase	O.G	V	Rice farm
13	Great egrets	5	4	34.7931	-8.1827	Madibira	Rice farm	50	1000	Vegetative phase	4000	0	O.G	V	Madibira	Vegetative phase	O.G	V	Rice farm
13	Grey heron	1	4	34.7931	-8.1827	Madibira	Rice farm	50	1000	Vegetative phase	4000	0	O.G	V	Madibira	Vegetative phase	O.G	V	Rice farm
13	African openbill stork	50	4	34.7883	-8.17388	Madibira	Rice farm	30	1500	Vegetative phase	4500	0	O.G	V	Madibira	Vegetative phase	O.G	V	Rice farm
13	Little egrets	45	4	34.7883	-8.17388	Madibira	Rice farm	30	1500	Vegetative phase	4500	0	O.G	V	Madibira	Vegetative phase	O.G	V	Rice farm
13	Grey heron	1	4	34.7883	-8.17388	Madibira	Rice farm	30	1500	Vegetative phase	4500	0	O.G	V	Madibira	Vegetative phase	O.G	V	Rice farm
13	lesser moorhen	50	4	34.7883	-8.17388	Madibira	Rice farm	30	1500	Vegetative phase	4500	0	O.G	V	Madibira	Vegetative phase	O.G	V	Rice farm
13	Fulvious whistling duck	100	4	34.7885	-8.16885	Madibira	Rice farm	60	2000	Vegetative phase	5000	0	O.G	V	Madibira	Vegetative phase	O.G	V	Rice farm
13	Black stork	4	4	34.7885	-8.16885	Madibira	Rice farm	60	2000	Vegetative phase	5000	0	O.G	V	Madibira	Vegetative phase	O.G	V	Rice farm
13	Great egrets	25	4	34.7885	-8.16885	Madibira	Rice farm	60	2000	Vegetative phase	5000	0	O.G	V	Madibira	Vegetative phase	O.G	V	Rice farm
13	Marabou stork	3	4	34.7885	-8.16885	Madibira	Rice farm	60	2000	Vegetative phase	5000	0	O.G	V	Madibira	Vegetative phase	O.G	V	Rice farm
13	Yellow billed storks	4	4	34.7885	-8.16885	Madibira	Rice farm	60	2000	Vegetative phase	5000	0	O.G	V	Madibira	Vegetative phase	O.G	V	Rice farm
13	African openbill stork	30	4	34.7885	-8.16885	Madibira	Rice farm	60	2000	Vegetative phase	5000	0	O.G	V	Madibira	Vegetative phase	O.G	V	Rice farm
14	African openbill stork	7	4	34.7737	-8.17044	Madibira	Rice farm	0	3000	Vegetative phase	3000	0	O.G	V	Madibira	Vegetative phase	O.G	V	Rice farm
14	Great egrets	120	4	34.7737	-8.17044	Madibira	Rice farm	10	3000	Vegetative phase	3000	0	O.G	V	Madibira	Vegetative phase	O.G	V	Rice farm
14	Wondering whistlin ducks	50	4	34.7737	-8.17044	Madibira	Rice farm	5	3000	Vegetative phase	3000	0	O.G	V	Madibira	Vegetative phase	O.G	V	Rice farm
14	Glossy ibis	3	4	34.7737	-8.17044	Madibira	Rice farm	0	3000	Vegetative phase	3000	0	O.G	V	Madibira	Vegetative phase	O.G	V	Rice farm
14	African jacana	3	4	34.7737	-8.17044	Madibira	Rice farm	5	3000	Vegetative phase	3000	0	O.G	V	Madibira	Vegetative phase	O.G	V	Rice farm
14	lesser moorhen	12	4	34.7737	-8.17044	Madibira	Rice farm	0	3000	Vegetative phase	3000	0	O.G	V	Madibira	Vegetative phase	O.G	V	Rice farm
14	Little egrets	20	4	34.7737	-8.17044	Madibira	Rice farm	0	3000	Vegetative phase	3000	0	O.G	V	Madibira	Vegetative phase	O.G	V	Rice farm
14	Fulvious whistling duck	7	4	34.7731	-8.1688	Madibira	Rice farm	10	2500	Vegetative phase	2500	0	O.G	V	Madibira	Vegetative phase	O.G	V	Rice farm
14	African openbill stork	3	4	34.7731	-8.1688	Madibira	Rice farm	30	2500	Vegetative phase	2500	0	O.G	V	Madibira	Vegetative phase	O.G	V	Rice farm
14	African jacana	1	4	34.7731	-8.1688	Madibira	Rice farm	5	2500	Vegetative phase	2500	0	O.G	V	Madibira	Vegetative phase	O.G	V	Rice farm
14	Yellow billed storks	3	4	34.7731	-8.1688	Madibira	Rice farm	5	2500	Vegetative phase	2500	0	O.G	V	Madibira	Vegetative phase	O.G	V	Rice farm
14	Great egrets	2	4	34.7731	-8.1688	Madibira	Rice farm	0	2500	Vegetative phase	2500	0	O.G	V	Madibira	Vegetative phase	O.G	V	Rice farm
14	Yellow billed storks	1	4	34.7715	-8.16621	Madibira	Rice farm	5	1000	Vegetative phase	1000	0	O.G	V	Madibira	Vegetative phase	O.G	V	Rice farm
14	African openbill stork	15	4	34.7715	-8.16621	Madibira	Rice farm	0	1000	Vegetative phase	1000	0	O.G	V	Madibira	Vegetative phase	O.G	V	Rice farm
14	Little stint	2	4	34.7715	-8.16621	Madibira	Rice farm	0	900	Vegetative phase	1000	0	O.G	V	Madibira	Vegetative phase	O.G	V	Rice farm
14	Egyptian goose	3	4	34.7715	-8.16621	Madibira	water pond	10	900	Vegetative phase	1000	0	O.G	V	Madibira	Vegetative phase	O.G	V	water pond
14	Fulvious whistling duck	7	4	34.7715	-8.16621	Madibira	water pond	10	900	Vegetative phase	1000		O.G	V	Madibira	Vegetative phase	O.G	V	water pond
14	Marabou stork	2	4	34.7715	-8.16621	Madibira	water pond	10	900	Vegetative phase	1000	0	O.G	V	Madibira	Vegetative phase	O.G	V	water pond
15	Common moorhen	1	4	34.7947	-8.19452	Madibira	Rice farm	0	700	Vegetative phase	800	0	O.G	V	Madibira	Vegetative phase	O.G	V	Rice farm
15	Fulvious whistling duck	3	4	34.7947	-8.19452	Madibira	Rice farm	0	700	Vegetative phase	800	0	O.G	V	Madibira	Vegetative phase	O.G	V	Rice farm
15	lesser moorhen	2	4	34.7947	-8.19452	Madibira	Rice farm	0	700	Vegetative phase	800	0	O.G	V	Madibira	Vegetative phase	O.G	V	Rice farm
15	African jacana	5	4	34.7947	-8.19452	Madibira	water pond	0	700	Vegetative phase	800	0	O.G	V	Madibira	Vegetative phase	O.G	V	water pond
15	great egrets	3	4	34.7947	-8.19452	Madibira	water pond	0	700	Vegetative phase	800	0	O.G	V	Madibira	Vegetative phase	O.G	V	water pond
15	Great egrets	20	4	34.7796	-8.19802	Madibira	Rice farm	30	1700	Vegetative phase	2000	0	O.G	V	Madibira	Vegetative phase	O.G	V	Rice farm
15	Great egrets	2	4	34.7796	-8.19802	Madibira	Rice farm	30	1700	Vegetative phase	2000	0	O.G	V	Madibira	Vegetative phase	O.G	V	Rice farm
15	Fulvious whistling duck	7	4	34.7796	-8.19802	Madibira	Rice farm	30	1700	Vegetative phase	2000	0	O.G	V	Madibira	Vegetative phase	O.G	V	Rice farm
15	Great egrets	5	4	34.7687	-8.1984	Madibira	Rice farm	50	1900	Vegetative phase	2000	0	O.G	V	Madibira	Vegetative phase	O.G	V	Rice farm
15	Great egrets	60	4	34.7687	-8.1984	Madibira	Rice farm	50	1900	Vegetative phase	2000	0	O.G	V	Madibira	Vegetative phase	O.G	V	Rice farm
15	Fulvious whistling duck	15	4	34.7687	-8.1984	Madibira	Rice farm	50	1900	Vegetative phase	2000	0	O.G	V	Madibira	Vegetative phase	O.G	V	Rice farm
15	lesser moorhen	50	4	34.7687	-8.1984	Madibira	Rice farm	50	1900	Vegetative phase	2000	0	O.G	V	Madibira	Vegetative phase	O.G	V	Rice farm
15	Common moorhen	5	4	34.7687	-8.1984	Madibira	Rice farm	50	1900	Vegetative phase	2000	0	O.G	V	Madibira	Vegetative phase	O.G	V	Rice farm
15	Grey heron	5	4	34.7642	-8.19854	Madibira	Rice farm	40	2000	Vegetative phase	2300	0	O.G	V	Madibira	Vegetative phase	O.G	V	Rice farm
15	Great egrets	10	4	34.7642	-8.19854	Madibira	Rice farm	40	2000	Vegetative phase	2300	0	O.G	V	Madibira	Vegetative phase	O.G	V	Rice farm
15	Glossy ibis	4	4	34.7642	-8.19854	Madibira	Rice farm	40	2000	Vegetative phase	2300	0	O.G	V	Madibira	Vegetative phase	O.G	V	Rice farm
15	Great egrets	6	4	34.7642	-8.19854	Madibira	Rice farm	40	2000	Vegetative phase	2300	0	O.G	V	Madibira	Vegetative phase	O.G	V	Rice farm
15	Grey heron	1	4	34.754	-8.1987	Madibira	Rice farm	50	2500	Vegetative phase	2800	0	O.G	V	Madibira	Vegetative phase	O.G	V	Rice farm
15	Glossy ibis	3	4	34.754	-8.1987	Madibira	Rice farm	50	2500	Vegetative phase	2800	0	O.G	V	Madibira	Vegetative phase	O.G	V	Rice farm
15	Great egrets	9	4	34.754	-8.1987	Madibira	Rice farm	50	2500	Vegetative phase	2800	0	O.G	V	Madibira	Vegetative phase	O.G	V	Rice farm
15	Fulvious whistling duck	5	4	34.754	-8.1987	Madibira	Rice farm	50	2500	Vegetative phase	2800	0	O.G	V	Madibira	Vegetative phase	O.G	V	Rice farm
15	Black stork	1	4	34.7514	-8.19902	Madibira	Rice farm	15	2500	Vegetative phase	2800	0	O.G	V	Madibira	Vegetative phase	O.G	V	Rice farm
15	Glossy ibis	20	4	34.7514	-8.19902	Madibira	Rice farm	15	2500	Vegetative phase	2800	0	O.G	V	Madibira	Vegetative phase	O.G	V	Rice farm
15	Grey heron	1	4	34.7514	-8.19902	Madibira	Rice farm	15	2500	Vegetative phase	2800	0	O.G	V	Madibira	Vegetative phase	O.G	V	Rice farm
15	Great egrets	20	4	34.7514	-8.19902	Madibira	Rice farm	15	2500	Vegetative phase	2800	0	O.G	V	Madibira	Vegetative phase	O.G	V	Rice farm
15	Great egrets	12	4	34.7514	-8.19902	Madibira	Rice farm	15	2500	Vegetative phase	2800	0	O.G	V	Madibira	Vegetative phase	O.G	V	Rice farm
15	Grey heron	1	4	34.746	-8.19618	Madibira	Rice farm	0	3000	Vegetative phase	3300	0	O.G	V	Madibira	Vegetative phase	O.G	V	Rice farm
15	Great egrets	66	4	34.746	-8.19618	Madibira	Rice farm	0	3000	Vegetative phase	3300	0	O.G	V	Madibira	Vegetative phase	O.G	V	Rice farm
15	Glossy ibis	10	4	34.746	-8.19618	Madibira	Rice farm	0	3000	Vegetative phase	3300	0	O.G	V	Madibira	Vegetative phase	O.G	V	Rice farm
15	Great egrets	1	4	34.746	-8.19618	Madibira	Rice farm	0	3000	Vegetative phase	3300	0	O.G	V	Madibira	Vegetative phase	O.G	V	Rice farm
15	Grey heron	2	4	34.7347	-8.19787	Madibira	Rice farm	25	3500	Vegetative phase	4000	0	O.G	V	Madibira	Vegetative phase	O.G	V	Rice farm
15	Great egrets	1	4	34.7347	-8.19787	Madibira	Rice farm	25	3500	Vegetative phase	4000	0	O.G	V	Madibira	Vegetative phase	O.G	V	Rice farm
15	Little stint	1	4	34.7347	-8.19787	Madibira	Rice farm	25	3500	Vegetative phase	4000	0	O.G	V	Madibira	Vegetative phase	O.G	V	Rice farm
15	Little egrets	10	4	34.7347	-8.19787	Madibira	Rice farm	25	3500	Vegetative phase	4000	0	O.G	V	Madibira	Vegetative phase	O.G	V	Rice farm
15	Three banded plover	3	4	34.7347	-8.19787	Madibira	water pond	25	3500	Vegetative phase	4000	0	O.G	V	Madibira	Vegetative phase	O.G	V	water pond
15	Fulvious whistling duck	7	4	34.7347	-8.19787	Madibira	water pond	25	3500	Vegetative phase	4000	0	O.G	V	Madibira	Vegetative phase	O.G	V	water pond
15	Wondering whistlin ducks	40	4	34.7347	-8.19787	Madibira	water pond	25	3500	Vegetative phase	4000	0	O.G	V	Madibira	Vegetative phase	O.G	V	water pond
16	Black winged stilt	6	4	34.7235	-8.19232	Madibira	Rice farm	0	3000	Vegetative phase	3000	0	O.G	V	Madibira	Vegetative phase	O.G	V	Rice farm
16	Fulvious whistling duck	3	4	34.7235	-8.19232	Madibira	Rice farm	0	3000	Vegetative phase	3000	0	O.G	V	Madibira	Vegetative phase	O.G	V	Rice farm
16	Black stork	1	4	34.7235	-8.19232	Madibira	Rice farm	0	3000	Vegetative phase	3000	0	O.G	V	Madibira	Vegetative phase	O.G	V	Rice farm
16	Glossy ibis	6	4	34.7235	-8.19232	Madibira	Rice farm	0	3000	Vegetative phase	3000	0	O.G	V	Madibira	Vegetative phase	O.G	V	Rice farm
16	Grey heron	1	4	34.7235	-8.19232	Madibira	Rice farm	0	3000	Vegetative phase	3000	0	O.G	V	Madibira	Vegetative phase	O.G	V	Rice farm
16	Little egrets	2	4	34.7235	-8.19232	Madibira	Rice farm	0	3000	Vegetative phase	3000	0	O.G	V	Madibira	Vegetative phase	O.G	V	Rice farm
16	Black winged stilt	2	4	34.7235	-8.19234	Madibira	Rice farm	0	2000	Vegetative phase	2000	0	O.G	V	Madibira	Vegetative phase	O.G	V	Rice farm
16	Common sand piper	5	4	34.7235	-8.19234	Madibira	Rice farm	0	2000	Vegetative phase	2000	0	O.G	V	Madibira	Vegetative phase	O.G	V	Rice farm
16	Little egrets	4	4	34.7235	-8.19234	Madibira	Rice farm	0	2000	Vegetative phase	2000	0	O.G	V	Madibira	Vegetative phase	O.G	V	Rice farm
16	Great egrets	500	4	34.7235	-8.19234	Madibira	Rice farm	0	2000	Vegetative phase	2000	0	O.G	V	Madibira	Vegetative phase	O.G	V	Rice farm
16	White stork	1	4	34.7378	-8.19026	Madibira	Rice farm	10	1800	Vegetative phase	1800	0	O.G	V	Madibira	Vegetative phase	O.G	V	Rice farm
16	African openbill stork	5	4	34.7378	-8.19026	Madibira	Rice farm	10	1800	Vegetative phase	1800	0	O.G	V	Madibira	Vegetative phase	O.G	V	Rice farm
16	Glossy ibis	100	4	34.7378	-8.19026	Madibira	Rice farm	10	1800	Vegetative phase	1800	0	O.G	V	Madibira	Vegetative phase	O.G	V	Rice farm
16	Grey heron	2	4	34.7378	-8.19026	Madibira	Rice farm	10	1800	Vegetative phase	1800	0	O.G	V	Madibira	Vegetative phase	O.G	V	Rice farm
16	Common-greenshank	1	4	34.7378	-8.19026	Madibira	Rice farm	10	1800	Vegetative phase	1800	0	O.G	V	Madibira	Vegetative phase	O.G	V	Rice farm
16	Black stork	1	4	34.7467	-8.18924	Madibira	Rice farm	50	1500	Vegetative phase	1500	0	O.G	V	Madibira	Vegetative phase	O.G	V	Rice farm
16	Grey heron	1	4	34.7467	-8.18924	Madibira	Rice farm	50	1500	Vegetative phase	1500	0	O.G	V	Madibira	Vegetative phase	O.G	V	Rice farm
16	Great egrets	50	4	34.7467	-8.18924	Madibira	Rice farm	50	1500	Vegetative phase	1500	0	O.G	V	Madibira	Vegetative phase	O.G	V	Rice farm
16	Great egrets	14	4	34.7467	-8.18924	Madibira	Rice farm	50	1500	Vegetative phase	1500	0	O.G	V	Madibira	Vegetative phase	O.G	V	Rice farm
16	Black crake	4	4	34.7467	-8.18924	Madibira	Rice farm	0	1500	Vegetative phase	1500	0	O.G	V	Madibira	Vegetative phase	O.G	V	Rice farm
16	Black winged stilt	3	4	34.7574	-8.18881	Madibira	Rice farm	100	1000	Vegetative phase	1500	0	O.G	V	Madibira	Vegetative phase	O.G	V	Rice farm
16	Grey heron	4	4	34.7574	-8.18881	Madibira	Rice farm	60	1000	Vegetative phase	1500	0	O.G	V	Madibira	Vegetative phase	O.G	V	Rice farm
16	White stork	1	4	34.7574	-8.18881	Madibira	Rice farm	60	1000	Vegetative phase	1500	0	O.G	V	Madibira	Vegetative phase	O.G	V	Rice farm
16	Glossy ibis	2	4	34.7574	-8.18881	Madibira	Rice farm	50	1000	Vegetative phase	1500	0	O.G	V	Madibira	Vegetative phase	O.G	V	Rice farm
16	African openbill stork	4	4	34.7574	-8.18881	Madibira	Rice farm	50	1000	Vegetative phase	1500	0	O.G	V	Madibira	Vegetative phase	O.G	V	Rice farm
16	White stork	1	4	34.7574	-8.18881	Madibira	Rice farm	50	1000	Vegetative phase	1500	0	O.G	V	Madibira	Vegetative phase	O.G	V	Rice farm
16	Glossy ibis	10	4	34.4788	-8.1888	Madibira	Rice farm	50	800	Vegetative phase	1200	0	O.G	V	Madibira	Vegetative phase	O.G	V	Rice farm
16	Great egrets	50	4	34.4788	-8.1888	Madibira	Rice farm	50	800	Vegetative phase	1200	0	O.G	V	Madibira	Vegetative phase	O.G	V	Rice farm
16	Great egrets	3	4	34.7739	-8.18836	Madibira	Rice farm	5	400	Vegetative phase	1000	0	O.G	V	Madibira	Vegetative phase	O.G	V	Rice farm
16	Little egrets	8	4	34.7739	-8.18836	Madibira	Rice farm	0	400	Vegetative phase	1000	0	O.G	V	Madibira	Vegetative phase	O.G	V	Rice farm
16	Common-greenshank	7	4	34.7739	-8.18836	Madibira	Rice farm	0	400	Vegetative phase	1000	0	O.G	V	Madibira	Vegetative phase	O.G	V	Rice farm
16	Glossy ibis	1	4	34.7739	-8.18836	Madibira	Rice farm	0	400	Vegetative phase	700	0	O.G	V	Madibira	Vegetative phase	O.G	V	Rice farm
16	African openbill stork	3	4	34.7749	-8.1883	Madibira	Rice farm	0	200	Vegetative phase	400	0	O.G	V	Madibira	Vegetative phase	O.G	V	Rice farm
16	Common-greenshank	2	4	34.7749	-8.1883	Madibira	Rice farm	0	200	Vegetative phase	400	0	O.G	V	Madibira	Vegetative phase	O.G	V	Rice farm
16	African openbill stork	2	4	34.7749	-8.1883	Madibira	Rice farm	0	200	Vegetative phase	400	0	O.G	V	Madibira	Vegetative phase	O.G	V	Rice farm
16	Fulvious whistling duck	4	4	34.7749	-8.1883	Madibira	Rice farm	0	200	Vegetative phase	400	0	O.G	V	Madibira	Vegetative phase	O.G	V	Rice farm
17	Grey heron	2	4	34.7749	-8.19933	Madibira	Rice farm	0	400	Vegetative phase	3000	0	O.G	V	Madibira	Vegetative phase	O.G	V	Rice farm
17	Black stork	1	4	34.7749	-8.19933	Madibira	Rice farm	0	400	Vegetative phase	3000	0	O.G	V	Madibira	Vegetative phase	O.G	V	Rice farm
17	Little egrets	2	4	34.7749	-8.19933	Madibira	Rice farm	0	400	Vegetative phase	3000	0	O.G	V	Madibira	Vegetative phase	O.G	V	Rice farm
17	Great egrets	2	4	34.7749	-8.19933	Madibira	Rice farm	0	400	Vegetative phase	3000	0	O.G	V	Madibira	Vegetative phase	O.G	V	Rice farm
17	Glossy ibis	15	4	34.7677	-8.17873	Madibira	Rice farm	10	800	Vegetative phase	3000	0	O.G	V	Madibira	Vegetative phase	O.G	V	Rice farm
17	Grey heron	2	4	34.7677	-8.17873	Madibira	Rice farm	10	800	Vegetative phase	3000	0	O.G	V	Madibira	Vegetative phase	O.G	V	Rice farm
17	African openbill stork	2	4	34.7677	-8.17873	Madibira	Rice farm	10	800	Vegetative phase	3000	0	O.G	V	Madibira	Vegetative phase	O.G	V	Rice farm
17	Little egrets	3	4	34.7677	-8.17873	Madibira	Rice farm	10	800	Vegetative phase	3000	0	O.G	V	Madibira	Vegetative phase	O.G	V	Rice farm
17	Great egrets	1	4	34.7677	-8.17873	Madibira	Rice farm	10	800	Vegetative phase	3000	0	O.G	V	Madibira	Vegetative phase	O.G	V	Rice farm
17	Wondering whistlin ducks	10	4	34.7677	-8.17873	Madibira	Rice farm	10	800	Vegetative phase	3000	0	O.G	V	Madibira	Vegetative phase	O.G	V	Rice farm
17	Black stork	1	4	34.7677	-8.17873	Madibira	Rice farm	10	800	Vegetative phase	3000	0	O.G	V	Madibira	Vegetative phase	O.G	V	Rice farm
17	Black stork	2	4	34.7601	-8.17877	Madibira	Rice farm	20	1500	Vegetative phase	4000	0	O.G	V	Madibira	Vegetative phase	O.G	V	Rice farm
17	Little egrets	4	4	34.7601	-8.17877	Madibira	Rice farm	20	1500	Vegetative phase	4000	0	O.G	V	Madibira	Vegetative phase	O.G	V	Rice farm
17	Glossy ibis	6	4	34.7601	-8.17877	Madibira	Rice farm	20	1500	Vegetative phase	4000	0	O.G	V	Madibira	Vegetative phase	O.G	V	Rice farm
17	Great egrets	18	4	34.7601	-8.17877	Madibira	Rice farm	20	1500	Vegetative phase	4000	0	O.G	V	Madibira	Vegetative phase	O.G	V	Rice farm
17	Great egrets	20	4	34.7513	-8.17866	Madibira	Rice farm	5	2000	Vegetative phase	4500	0	O.G	V	Madibira	Vegetative phase	O.G	V	Rice farm
17	African openbill stork	6	4	34.7513	-8.17866	Madibira	Rice farm	5	2000	Vegetative phase	4500	0	O.G	V	Madibira	Vegetative phase	O.G	V	Rice farm
17	Glossy ibis	2	4	34.7513	-8.17866	Madibira	Rice farm	5	2000	Vegetative phase	4500	0	O.G	V	Madibira	Vegetative phase	O.G	V	Rice farm
17	Black stork	1	4	34.7448	-8.17913	Madibira	Rice farm	0	2500	Vegetative phase	4500	0	O.G	V	Madibira	Vegetative phase	O.G	V	Rice farm
17	Great egrets	90	4	34.7448	-8.17913	Madibira	Rice farm	0	2500	Vegetative phase	4500	0	O.G	V	Madibira	Vegetative phase	O.G	V	Rice farm
17	African openbill stork	1	4	34.7448	-8.17913	Madibira	Rice farm	0	2500	Vegetative phase	4500	0	O.G	V	Madibira	Vegetative phase	O.G	V	Rice farm
17	Little egrets	2	4	34.7448	-8.17913	Madibira	Rice farm	0	2500	Vegetative phase	4500	0	O.G	V	Madibira	Vegetative phase	O.G	V	Rice farm
17	Great egrets	8	4	34.7448	-8.17913	Madibira	Rice farm	0	2500	Vegetative phase	4500	0	O.G	V	Madibira	Vegetative phase	O.G	V	Rice farm
17	Glossy ibis	60	4	34.7272	-8.18219	Madibira	Rice farm	20	3000	Vegetative phase	4500	0	O.G	V	Madibira	Vegetative phase	O.G	V	Rice farm
17	Little egrets	8	4	34.7272	-8.18219	Madibira	Rice farm	20	3000	Vegetative phase	4500	0	O.G	V	Madibira	Vegetative phase	O.G	V	Rice farm
17	Glossy ibis	5	4	34.7272	-8.18219	Madibira	Rice farm	20	3000	Vegetative phase	4500	0	O.G	V	Madibira	Vegetative phase	O.G	V	Rice farm
17	Common ringed plover	3	4	34.7091	-8.18444	Madibira	Rice farm	0	3500	Vegetative phase	5000	0	O.G	V	Madibira	Vegetative phase	O.G	V	Rice farm
17	Black winged stilt	10	4	34.7091	-8.18444	Madibira	Rice farm	0	3500	Vegetative phase	5000	0	O.G	V	Madibira	Vegetative phase	O.G	V	Rice farm
17	Great egrets	20	4	34.7091	-8.18444	Madibira	Rice farm	0	3500	Vegetative phase	5000	0	O.G	V	Madibira	Vegetative phase	O.G	V	Rice farm
17	Glossy ibis	10	4	34.7091	-8.18444	Madibira	Rice farm	0	3500	Vegetative phase	5000	0	O.G	V	Madibira	Vegetative phase	O.G	V	Rice farm
17	Common-greenshank	1	4	34.7091	-8.18444	Madibira	Rice farm	0	3500	Vegetative phase	5000	0	O.G	V	Madibira	Vegetative phase	O.G	V	Rice farm
17	Little egrets	5	4	34.7091	-8.18444	Madibira	Rice farm	0	3500	Vegetative phase	5000	0	O.G	V	Madibira	Vegetative phase	O.G	V	Rice farm
17	Great egrets	1	4	34.7091	-8.18444	Madibira	Rice farm	0	3500	Vegetative phase	5000	0	O.G	V	Madibira	Vegetative phase	O.G	V	Rice farm
17	White stork	5	4	34.7091	-8.18444	Madibira	Rice farm	5	3500	Vegetative phase	5000	0	O.G	V	Madibira	Vegetative phase	O.G	V	Rice farm
18	Little egrets	140	4	34.713	-8.17387	Madibira	Rice farm	25	4000	Vegetative phase	4000	0	O.G	V	Madibira	Vegetative phase	O.G	V	Rice farm
18	Great egrets	30	4	34.713	-8.17387	Madibira	Rice farm	25	4000	Vegetative phase	4000	0	O.G	V	Madibira	Vegetative phase	O.G	V	Rice farm
18	Black stork	2	4	34.713	-8.17387	Madibira	Rice farm	25	4000	Vegetative phase	4000	0	O.G	V	Madibira	Vegetative phase	O.G	V	Rice farm
18	Glossy ibis	2	4	34.713	-8.17387	Madibira	Rice farm	25	4000	Vegetative phase	4000	0	O.G	V	Madibira	Vegetative phase	O.G	V	Rice farm
18	Great egrets	4	4	34.7391	-8.16996	Madibira	Rice farm	0	3000	Vegetative phase	3000	0	O.G	V	Madibira	Vegetative phase	O.G	V	Rice farm
18	Glossy ibis	3	4	34.7391	-8.16996	Madibira	Rice farm	0	3000	Vegetative phase	3000	0	O.G	V	Madibira	Vegetative phase	O.G	V	Rice farm
18	Grey heron	50	4	34.7391	-8.16996	Madibira	Rice farm	0	3000	Vegetative phase	3000	0	O.G	V	Madibira	Vegetative phase	O.G	V	Rice farm
18	Little egrets	22	4	34.7391	-8.16996	Madibira	Rice farm	0	3000	Vegetative phase	3000	0	O.G	V	Madibira	Vegetative phase	O.G	V	Rice farm
18	white breasted waterhen	3	4	34.7391	-8.16996	Madibira	Rice farm	0	3000	Vegetative phase	3000	0	O.G	V	Madibira	Vegetative phase	O.G	V	Rice farm
18	Little egrets	10	4	34.7532	-8.16898	Madibira	Rice farm	0	1000	Vegetative phase	2000	0	O.G	V	Madibira	Vegetative phase	O.G	V	Rice farm
18	Glossy ibis	3	4	34.7532	-8.16898	Madibira	Rice farm	0	1000	Vegetative phase	2000	0	O.G	V	Madibira	Vegetative phase	O.G	V	Rice farm
18	Great egrets	14	4	34.7532	-8.16898	Madibira	Rice farm	0	1000	Vegetative phase	2000	0	O.G	V	Madibira	Vegetative phase	O.G	V	Rice farm
18	Glossy ibis	1	4	34.7686	-8.17325	Madibira	Rice farm	10	700	Vegetative phase	800	0	O.G	V	Madibira	Vegetative phase	O.G	V	Rice farm
18	Grey heron	2	4	34.7686	-8.17325	Madibira	Rice farm	10	700	Vegetative phase	800	0	O.G	V	Madibira	Vegetative phase	O.G	V	Rice farm
18	white breasted waterhen	8	4	34.7686	-8.17325	Madibira	Rice farm	10	700	Vegetative phase	800	0	O.G	V	Madibira	Vegetative phase	O.G	V	Rice farm
