# Supplementary material for: Abundance, Distribution and Population Trends of Waterbirds in the Usangu Wetland: A Biodiversity Hotspot Threatened by Human Activities
Source: Ecol Evol. 2026 Apr 8;16(4):e73379. doi: 10.1002/ece3.73379 (PMC13059676; doi:10.1002/ece3.73379)
Supplement: Supplementary file 3 — Data S3: ece373379‐sup‐0003‐supinfo.xls. [file ECE3-16-e73379-s007.xls]

## Sheet: Illegalhunt
Sex	Marrital status	Age	Age_Category	Education	Occupation	Family size	Site	Ward	Altitude	Accuracy	BirdPopTrend_decrease
male	married	42	41-50	primary	civil servant	3-5	Kapunga	Itamboleo	971.6	4.76	no
male	single	43	41-50	primary	Unemployed	3-5	Kapunga	Itamboleo	1030.5	4.833	Yes
male	married	44	41-50	secondary	farming	3-5	Kapunga	Itamboleo	1024.9	4.4	no
female	married	45	41-50	informal	farming	3-5	Kapunga	Itamboleo	1031.8	3.9	no
female	married	46	41-50	primary	farming	>5	Kapunga	Itamboleo	1037.8	4.4	no
female	married	47	41-50	primary	farming	1-2	Kapunga	Itamboleo	1025.3	3.9	no
male	single	18	11-20	secondary	hunting	3-5	Kapunga	Itamboleo	1032	4.9	Yes
male	single	18	11-20	primary	hunting	3-5	Kapunga	Itamboleo	1028.9	3.9	Yes
female	married	39	31-40	primary	farming	3-5	Kapunga	Itamboleo	1036.1	5	no
male	married	23	21-30	informal	hunting	>5	Kapunga	Itamboleo	1048.1	4.56	Yes
male	married	48	41-50	secondary	farming	3-5	Kapunga	Itamboleo	1061.3	5	Yes
male	single	18	11-20	primary	hunting	3-5	Kapunga	Itamboleo	1040.6	4.925	Yes
male	married	40	31-40	informal	hunting	>5	Kapunga	Itamboleo	1047.5	4.385	no
male	single	18	11-20	primary	hunting	>5	Kapunga	Itamboleo	1028	3.9	Yes
male	single	18	11-20	primary	hunting	>5	Kapunga	Itamboleo	1051.7	3.56	Yes
male	single	20	11-20	primary	hunting	>5	Kapunga	Itamboleo	1058.1	4.2	Yes
male	married	60	51-60	informal	farming	>5	Kapunga	Itamboleo	1030.3	4.955	no
male	single	20	11-20	informal	hunting	1-2	Kapunga	Itamboleo	1030.5	4.6	Yes
male	single	29	21-30	tertiary	farming	1-2	Kapunga	Itamboleo	1024.6	4.6	Yes
female	married	47	41-50	secondary	entrepreneur	3-5	Kapunga	Itamboleo	1022.1	4.986	no
male	married	53	51-60	primary	farming	>5	Kapunga	Itamboleo	1033.9	4.786	no
male	single	20	11-20	primary	entrepreneur	1-2	Kapunga	Itamboleo	1049.3	4.18	no
male	single	19	11-20	primary	farming	3-5	Kapunga	Itamboleo	1029.8	4.3	Yes
female	married	39	31-40	tertiary	civil servant	3-5	Kapunga	Itamboleo	1024.6	4.976	no
female	single	58	51-60	informal	farming	3-5	Kapunga	Itamboleo	1024.6	4.9	no
male	married	62	61-70	secondary	farming	>5	Kapunga	Itamboleo	1024.6	4.953	Yes
male	married	45	41-50	tertiary	civil servant	3-5	Kapunga	Itamboleo	1024.6	4.566	no
male	married	37	31-40	secondary	farming	3-5	Kapunga	Itamboleo	1024.6	4.96	no
male	married	26	21-30	secondary	farming	3-5	Kapunga	Itamboleo	1024.6	4.8	no
male	married	38	31-40	secondary	civil servant	1-2	Kapunga	Itamboleo	1024.6	4.6	no
male	single	18	11-20	primary	hunting	3-5	Kapunga	Itamboleo	1015.3	4.657	Yes
male	single	22	21-30	primary	hunting	3-5	Kapunga	Itamboleo	1042.1	3.924	Yes
male	single	24	21-30	primary	hunting	3-5	Kapunga	Itamboleo	1048.8	4.97	Yes
male	single	19	11-20	primary	hunting	3-5	Kapunga	Itamboleo	1038.1	5	Yes
male	single	21	21-30	secondary	hunting	3-5	Kapunga	Itamboleo	1019	4.54	Yes
female	married	27	21-30	secondary	farming	3-5	Kapunga	Itamboleo	1008.7	4.7	no
female	single	33	31-40	secondary	entrepreneur	3-5	Kapunga	Itamboleo	1046.5	4.985	Yes
male	single	18	11-20	informal	hunting	>5	Kapunga	Itamboleo	1041.6	4.95	Yes
female	married	50	41-50	primary	farming	3-5	Kapunga	Itamboleo	1048.7	4.7	no
male	single	22	21-30	secondary	farming	3-5	Madibira	Madibira	1076.4	4.316	no
female	married	29	21-30	tertiary	farming	>5	Madibira	Madibira	1064.8	4.85	Yes
female	single	26	21-30	tertiary	entrepreneur	1-2	Kapunga	Itamboleo	1061.5	4.942	no
male	single	24	21-30	tertiary	farming	1-2	Utengule	Utengule	1070.3	4.7	Yes
female	single	30	21-30	primary	entrepreneur	3-5	Madibira	Madibira	1054.1	4.64	Yes
male	single	24	21-30	secondary	farming	3-5	Madibira	Madibira	1058.8	4.8	Yes
male	married	36	31-40	primary	farming	1-2	Madibira	Madibira	1067.3	4.816	no
female	single	40	31-40	primary	Unemployed	>5	Madibira	Madibira	1061.2	4.633	Yes
male	single	27	21-30	secondary	civil servant	3-5	Madibira	Madibira	1058.1	5	no
male	married	45	41-50	primary	farming	3-5	Madibira	Madibira	1074.8	4.88	Yes
female	single	30	21-30	primary	Unemployed	1-2	Madibira	Madibira	1066.4	4.925	Yes
male	married	42	41-50	primary	farming	>5	Madibira	Madibira	1036.6	4.814	no
male	married	28	21-30	secondary	farming	1-2	Utengule	Utengule usangu	1076.9	4.9	no
female	married	36	31-40	primary	entrepreneur	3-5	Utengule	Utengule usangu	1075.3	4.952	no
male	single	32	31-40	primary	entrepreneur	1-2	Utengule	Utengule usangu	1062.6	4.6	no
female	married	36	31-40	primary	entrepreneur	3-5	Utengule	Utengule usangu	1087.3	4.885	no
male	single	26	21-30	secondary	farming	1-2	Utengule	Utengule usangu	1097	4.92	no
male	single	20	11-20	secondary	Unemployed	>5	Utengule	Utengule usangu	1067.6	4.983	no
male	married	52	51-60	secondary	farming	1-2	Utengule	Utengule usangu	1100.6	4.98	Yes
male	married	52	51-60	secondary	farming	>5	Utengule	Utengule usangu	1106.3	4.96	no
female	single	24	21-30	secondary	hunting	1-2	Utengule	Utengule usangu	1071.8	4.85	no
male	married	28	21-30	tertiary	farming	>5	Utengule	Utengule usangu	1080.5	3.9	no
female	single	26	21-30	secondary	livestock_keeping	>5	Utengule	Utengule usangu	1061.3	4.28	no
male	single	27	21-30	secondary	farming	>5	Utengule	Utengule usangu	1076.6	5	Yes
female	married	38	31-40	primary	entrepreneur	1-2	Utengule	Utengule usangu	1080.5	4.5	no
male	married	42	41-50	primary	hunting	>5	Utengule	Utengule usangu	1080.9	4.92	Yes
male	married	36	31-40	primary	farming	>5	Utengule	Utengule usangu	1082.4	4.1	no
female	married	35	31-40	primary	hunting	1-2	Utengule	Utengule usangu	1076	4.48	no
male	married	38	31-40	primary	farming	3-5	Utengule	Utengule usangu	1080.2	4.85	no
male	single	27	21-30	primary	Unemployed	1-2	Utengule	Utengule usangu	1085.2	3.9	Yes
female	married	42	41-50	tertiary	civil servant	3-5	Utengule	Utengule usangu	1088.1	4.2	no
female	married	21	21-30	secondary	hunting	1-2	Utengule	Utengule usangu	1072.5	5	no
male	single	26	21-30	secondary	farming	1-2	Utengule	Utengule usangu	1096.7	4.583	no
male	married	38	31-40	secondary	farming	1-2	Utengule	Utengule usangu	1070.5	4.85	no
male	married	33	31-40	informal	farming	3-5	Madibira	Madibira	1068.3	4.2	Yes
female	single	20	11-20	primary	Unemployed	3-5	Madibira	Madibira	1071.4	3.966	Yes
male	married	55	51-60	primary	farming	>5	Madibira	Madibira	1073	5	no
male	married	58	51-60	primary	farming	3-5	Madibira	Madibira	1076.6	4.7	no
female	single	36	31-40	secondary	entrepreneur	3-5	Madibira	Madibira	1064.9	3.46	Yes
male	married	35	31-40	primary	farming	1-2	Madibira	Madibira	1064.5	4.75	no
female	single	21	21-30	primary	Unemployed	3-5	Madibira	Madibira	1080.8	4.866	Yes
female	single	20	11-20	primary	Unemployed	1-2	Madibira	Madibira	1063.9	4.65	Yes
male	married	39	31-40	primary	farming	3-5	Madibira	Madibira	1065.2	3.9	Yes
female	single	47	41-50	primary	hunting	>5	Madibira	Madibira	1040.4	4.6	Yes
female	married	39	31-40	secondary	farming	3-5	Madibira	Madibira	1049.5	4.7	Yes
female	single	22	21-30	tertiary	entrepreneur	3-5	Madibira	Madibira	1038.6	4.82	Yes
male	married	38	31-40	secondary	hunting	3-5	Madibira	Madibira	1058	3.9	Yes
male	single	27	21-30	secondary	farming	3-5	Madibira	Madibira	1020.6	4.95	Yes
female	single	19	11-20	primary	Unemployed	>5	Madibira	Madibira	1065.9	4.983	Yes
female	single	29	21-30	secondary	entrepreneur	3-5	Madibira	Madibira	1042.5	4.85	Yes
male	single	45	41-50	informal	farming	3-5	Madibira	Madibira	1059.4	4.4	Yes
female	married	55	51-60	primary	farming	>5	Madibira	Madibira	1063.6	4.7	Yes
male	married	57	51-60	primary	hunting	3-5	Madibira	Madibira	1019.5	4.98	no
female	married	43	41-50	primary	farming	>5	Madibira	Madibira	1065.5	4.18	Yes
male	single	29	21-30	tertiary	hunting	>5	Madibira	Madibira	1066.4	4.18	Yes
female	married	50	41-50	primary	farming	3-5	Madibira	Madibira	1040.4	4.75	Yes
male	single	38	31-40	secondary	civil servant	>5	Madibira	Madibira	1055.1	4.05	Yes
female	single	29	21-30	secondary	entrepreneur	3-5	Madibira	Madibira	1042.9	4.5	Yes
male	married	60	51-60	primary	hunting	>5	Madibira	Madibira	1053.5	4.3	Yes
female	single	36	31-40	informal	Unemployed	3-5	Madibira	Madibira	1028.4	3.74	Yes
male	married	55	51-60	secondary	hunting	3-5	Madibira	Madibira	1027.1	4.3	Yes
male	married	56	51-60	informal	farming	3-5	Madibira	Madibira	1092.8	4.96	no
female	single	22	21-30	secondary	Unemployed	3-5	Madibira	Madibira	1064.8	4.6	Yes
male	married	39	31-40	tertiary	civil servant	3-5	Madibira	Madibira	1065	4.933	no
female	single	60	51-60	primary	entrepreneur	3-5	Madibira	Madibira	1065.3	4.98	Yes
female	married	65	61-70	primary	farming	>5	Madibira	Madibira	1060.1	4.666	Yes
male	married	59	51-60	primary	farming	3-5	Madibira	Madibira	1063.4	4.5	no
female	single	38	31-40	primary	Unemployed	3-5	Madibira	Madibira	1059.6	4.36	Yes
male	single	30	21-30	tertiary	civil servant	3-5	Madibira	Madibira	1059.4	4.5	Yes
male	married	49	41-50	secondary	farming	3-5	Madibira	Madibira	1059.3	4.966	no
female	single	18	11-20	secondary	Unemployed	3-5	Madibira	Madibira	1059.4	3.9	Yes
male	married	33	31-40	informal	farming	3-5	Madibira	Madibira	1059.2	4.7	no
female	single	25	21-30	tertiary	entrepreneur	3-5	Madibira	Madibira	1067.3	4.7	Yes
female	single	20	11-20	tertiary	farming	3-5	Madibira	Madibira	1064.5	4.48	Yes
female	married	35	31-40	informal	entrepreneur	3-5	Madibira	Madibira	1059.7	4.7	Yes
male	single	18	11-20	primary	Unemployed	3-5	Madibira	Madibira	1074.3	4.883	Yes
male	married	70	61-70	primary	farming	3-5	Madibira	Madibira	1073.2	4.8	no
female	married	58	51-60	informal	farming	>5	Madibira	Madibira	1081.7	4.975	Yes
male	single	30	21-30	tertiary	civil servant	3-5	Madibira	Madibira	1080.9	4.6	Yes
female	single	40	31-40	informal	entrepreneur	>5	Madibira	Madibira	1087.6	4.866	Yes
male	married	53	51-60	informal	hunting	3-5	Madibira	Madibira	1083	4.7	no
male	married	60	51-60	primary	farming	>5	Madibira	Madibira	1082.5	4.825	no
female	single	29	21-30	tertiary	entrepreneur	3-5	Madibira	Madibira	1070.2	3.9	Yes
female	married	33	31-40	secondary	civil servant	1-2	Madibira	Madibira	1070.8	3.9	Yes
male	single	27	21-30	secondary	entrepreneur	>5	Madibira	Madibira	1067.8	4.7	Yes
female	single	39	31-40	primary	Unemployed	3-5	Madibira	Madibira	1087.2	4.96	Yes
male	married	39	31-40	secondary	farming	3-5	Madibira	Madibira	1087.3	4.766	Yes
female	single	26	21-30	tertiary	entrepreneur	3-5	Madibira	Madibira	1087.6	3.48	Yes
male	married	69	61-70	informal	farming	3-5	Madibira	Madibira	1087.9	3.9	no
male	married	70	61-70	informal	farming	3-5	Madibira	Madibira	1086.3	3.9	no
female	married	48	41-50	secondary	farming	>5	Madibira	Madibira	1085.8	4.54	Yes
female	married	33	31-40	primary	Unemployed	3-5	Madibira	Madibira	1084	4.38	Yes
male	married	26	21-30	tertiary	civil servant	3-5	Madibira	Madibira	1083.6	3.9	Yes
male	married	49	41-50	informal	farming	3-5	Madibira	Madibira	1083	4.56	Yes
female	single	20	11-20	secondary	Unemployed	3-5	Madibira	Madibira	1055.2	4.18	Yes
female	married	33	31-40	informal	farming	3-5	Madibira	Madibira	1054.8	4.08	Yes
male	married	39	31-40	secondary	farming	3-5	Madibira	Madibira	1055.1	4.52	no
male	married	59	51-60	informal	farming	>5	Madibira	Madibira	1055.8	4.98	no
female	single	22	21-30	primary	Unemployed	3-5	Madibira	Madibira	1044.3	4.8	Yes
female	single	36	31-40	tertiary	farming	>5	Madibira	Madibira	1083.7	4.85	Yes
male	married	40	41-50	secondary	farming	3-5	Madibira	Madibira	1068	5	no
male	married	36	31-40	secondary	farming	3-5	Madibira	Madibira	1066.4	4.6	Yes
male	single	20	11-20	secondary	Unemployed	>5	Madibira	Madibira	1065.9	4.666	Yes
female	married	33	31-40	primary	entrepreneur	3-5	Madibira	Madibira	1065.8	4.983	Yes
female	single	60	51-60	informal	Unemployed	>5	Madibira	Madibira	1066.1	5	Yes
male	married	40	31-40	informal	farming	3-5	Madibira	Madibira	1065.8	5	no
male	married	28	21-30	secondary	farming	3-5	Madibira	Madibira	1065.4	4.82	Yes
male	married	62	51-60	primary	farming	3-5	Madibira	Madibira	1065.9	4.8	Yes
female	single	40	31-40	informal	entrepreneur	1-2	Madibira	Madibira	1066.1	4.2	Yes
male	single	35	31-40	secondary	farming	3-5	Madibira	Madibira	1065.9	3.583	Yes
female	married	24	21-30	secondary	civil servant	1-2	Madibira	Madibira	1066.3	4.8	Yes
male	married	38	31-40	informal	farming	3-5	Madibira	Madibira	1063.6	4.85	Yes
male	single	39	31-40	tertiary	entrepreneur	3-5	Madibira	Madibira	1030.2	3.566	Yes
female	married	28	21-30	tertiary	civil servant	3-5	Madibira	Madibira	1032.5	3.9	Yes
male	single	43	41-50	primary	entrepreneur	>5	Madibira	Madibira	1032.7	4.333	Yes
male	married	36	31-40	secondary	farming	3-5	Madibira	Madibira	1033.4	4.85	no
female	single	23	21-30	tertiary	entrepreneur	3-5	Madibira	Madibira	1032.3	4.983	Yes
female	single	28	21-30	secondary	Unemployed	3-5	Madibira	Madibira	1040.4	4.7	Yes
female	single	33	31-40	secondary	entrepreneur	3-5	Madibira	Madibira	1040.8	4.96	Yes
male	married	62	51-60	primary	hunting	>5	Madibira	Madibira	1040	4.88	no
female	married	50	41-50	informal	hunting	3-5	Madibira	Madibira	1065.1	4.7	no
male	single	36	31-40	secondary	hunting	1-2	Madibira	Madibira	1115.1	4.7	Yes
male	married	28	21-30	tertiary	hunting	3-5	Madibira	Madibira	1061.8	4.8	Yes
female	single	23	21-30	tertiary	hunting	1-2	Madibira	Madibira	1029.6	4.916	no
female	single	32	31-40	secondary	hunting	3-5	Madibira	Madibira	1068.4	4.78	Yes
female	single	30	21-30	tertiary	hunting	3-5	Madibira	Madibira	1062.8	4.814	Yes
female	married	45	41-50	secondary	hunting	>5	Madibira	Madibira	1059.2	4.916	Yes
male	married	50	41-50	informal	hunting	3-5	Madibira	Madibira	1079.5	4.885	Yes
male	single	55	51-60	primary	hunting	3-5	Madibira	Madibira	1051	5	Yes
male	married	40	31-40	tertiary	hunting	3-5	Madibira	Madibira	1013.9	4.933	Yes
female	single	25	21-30	tertiary	farming	>5	Madibira	Madibira	1010.8	4.666	Yes
male	single	30	21-30	secondary	hunting	3-5	Madibira	Madibira	1044.8	4.816	Yes
female	single	21	21-30	secondary	hunting	3-5	Madibira	Madibira	1017.7	4.833	Yes
female	married	28	21-30	secondary	hunting	3-5	Madibira	Madibira	1053.7	4.94	Yes
male	married	56	51-60	informal	hunting	>5	Madibira	Madibira	1063.9	4.916	Yes
female	married	30	21-30	tertiary	hunting	3-5	Madibira	Madibira	1113.9	5	Yes
female	single	27	21-30	secondary	hunting	>5	Madibira	Madibira	1192	4.82	Yes
male	married	58	51-60	primary	hunting	3-5	Madibira	Madibira	1081.1	4.6	Yes
male	single	28	21-30	tertiary	hunting	>5	Madibira	Madibira	1059.4	4.94	Yes
male	married	50	51-60	secondary	livestock_keeping	3-5	Madibira	Madibira	1052	4.96	Yes
female	married	29	21-30	tertiary	farming	3-5	Madibira	Madibira	1069	3.9	Yes
male	married	31	31-40	tertiary	hunting	>5	Madibira	Madibira	1066.3	4.36	Yes
male	married	57	51-60	secondary	hunting	>5	Madibira	Madibira	1068	4.85	Yes
female	married	27	21-30	informal	hunting	>5	Madibira	Madibira	1057.8	4.7	Yes
male	single	48	41-50	secondary	hunting	>5	Madibira	Madibira	1049.2	4.9	Yes
male	married	47	41-50	secondary	hunting	3-5	Madibira	Madibira	1063.9	4.76	Yes
male	married	28	21-30	tertiary	hunting	1-2	Madibira	Madibira	1073.7	4.22	Yes
female	married	22	21-30	primary	hunting	3-5	Madibira	Madibira	1046.6	4.933	Yes
male	single	25	21-30	secondary	hunting	3-5	Kapunga	Itamboleo	0	2600	Yes
male	married	60	51-60	informal	hunting	>5	Madibira	Madibira	1064	4.82	Yes
male	married	45	41-50	tertiary	hunting	3-5	Madibira	Madibira	1048.9	4.8	Yes
female	married	28	21-30	secondary	hunting	3-5	Madibira	Madibira	1060.6	4.75	Yes
female	single	29	21-30	secondary	hunting	>5	Madibira	Madibira	1082.1	4.24	Yes
female	single	32	31-40	primary	hunting	>5	Madibira	Madibira	1066.5	4.24	Yes
male	married	58	51-60	secondary	hunting	3-5	Madibira	Madibira	1082.1	4.46	Yes
male	married	26	21-30	primary	farming	1-2	Utengule	Utengule usangu	1086	4.9	no
male	married	30	31-40	primary	hunting	3-5	Utengule	Utengule usangu	1064.1	5	no
male	married	30	31-40	tertiary	civil servant	3-5	Utengule	Utengule usangu	1050.1	4.74	no
male	single	38	31-40	secondary	entrepreneur	1-2	Utengule	Utengule usangu	1076.4	4.44	no
male	married	44	41-50	primary	farming	>5	Utengule	Utengule usangu	1082.2	5	Yes
male	single	29	21-30	secondary	farming	1-2	Utengule	Utengule usangu	1067.2	4.86	no
female	married	37	31-40	secondary	entrepreneur	3-5	Utengule	Utengule usangu	1067.3	5	no
male	single	44	41-50	primary	hunting	1-2	Utengule	Utengule usangu	1067.4	4.98	no
male	married	36	31-40	secondary	farming	1-2	Utengule	Utengule usangu	1062.9	4.8	no
male	married	52	51-60	primary	entrepreneur	3-5	Utengule	Utengule usangu	1078.3	4.78	no
female	married	45	41-50	primary	farming	3-5	Utengule	Utengule usangu	1077.7	4.48	no
male	single	23	21-30	secondary	Unemployed	3-5	Utengule	Utengule usangu	1058.8	4.88	no
female	single	28	21-30	secondary	entrepreneur	3-5	Utengule	Utengule usangu	1059.4	4.94	no
male	single	22	21-30	secondary	Unemployed	3-5	Utengule	Utengule usangu	1067.3	4.283	no
male	married	48	41-50	primary	entrepreneur	3-5	Utengule	Utengule usangu	1064.3	4.9	no
female	married	38	31-40	primary	farming	3-5	Utengule	Utengule usangu	1062.8	4.02	no
male	single	28	21-30	secondary	hunting	3-5	Utengule	Utengule usangu	1065.6	4.56	no
male	married	54	51-60	primary	hunting	3-5	Utengule	Utengule usangu	1066.1	4.84	no
male	single	29	21-30	secondary	farming	3-5	Utengule	Utengule usangu	1031.3	4.833	no
male	married	39	31-40	secondary	civil servant	3-5	Utengule	Utengule usangu	1031.6	4.983	no
male	single	20	11-20	secondary	Unemployed	3-5	Utengule	Utengule usangu	1062.5	4.72	no
male	married	46	41-50	primary	entrepreneur	3-5	Utengule	Utengule usangu	1062.6	4.6	Yes
male	single	26	21-30	secondary	entrepreneur	3-5	Utengule	Utengule usangu	1062.6	4.14	no
female	married	40	31-40	secondary	civil servant	3-5	Utengule	Utengule usangu	1063.2	4.44	no
male	married	37	31-40	secondary	entrepreneur	3-5	Utengule	Utengule usangu	1063.5	4.88	no
male	single	24	21-30	secondary	Unemployed	1-2	Utengule	Utengule usangu	1064.3	4.78	no
male	married	34	31-40	secondary	entrepreneur	3-5	Utengule	Utengule usangu	1065.5	4.14	no
female	married	48	41-50	primary	entrepreneur	3-5	Utengule	Utengule usangu	1067.7	4.9	no
male	married	50	41-50	informal	farming	3-5	Utengule	Utengule usangu	1068.5	4.24	no
male	single	25	21-30	secondary	entrepreneur	3-5	Utengule	Utengule usangu	1068.9	4.56	no
male	single	26	21-30	secondary	entrepreneur	3-5	Utengule	Utengule usangu	1064.3	4.94	no
male	married	42	41-50	primary	entrepreneur	3-5	Utengule	Utengule usangu	1056.5	5	no
female	single	25	21-30	secondary	entrepreneur	3-5	Utengule	Utengule usangu	1057.7	5	no
male	married	56	51-60	primary	entrepreneur	3-5	Utengule	Utengule usangu	1057.6	4.9	no
male	single	29	21-30	secondary	farming	>5	Utengule	Utengule usangu	1057.7	4.62	Yes
male	married	48	41-50	primary	farming	3-5	Utengule	Utengule usangu	1058.1	5	Yes
male	married	48	41-50	primary	farming	3-5	Utengule	Utengule usangu	1070.1	4.783	no
male	married	50	41-50	primary	farming	3-5	Utengule	Utengule usangu	1060.2	4.75	no
male	married	32	31-40	secondary	farming	3-5	Utengule	Utengule usangu	1060.2	4.98	no
male	married	40	31-40	primary	farming	3-5	Utengule	Utengule usangu	1060.2	4.76	no
male	married	34	31-40	tertiary	civil servant	3-5	Utengule	Utengule usangu	1082.4	4.9	no
male	married	46	41-50	primary	hunting	3-5	Utengule	Utengule usangu	1088.2	5	Yes
female	married	39	31-40	primary	entrepreneur	3-5	Utengule	Utengule usangu	1074.9	4.78	no
male	married	45	41-50	primary	entrepreneur	1-2	Utengule	Utengule usangu	1074.7	4.64	no
male	single	26	21-30	tertiary	entrepreneur	>5	Utengule	Utengule usangu	1061.3	4.966	no
female	married	46	41-50	primary	entrepreneur	>5	Utengule	Utengule usangu	1063.9	4.66	no
male	single	25	21-30	tertiary	entrepreneur	3-5	Utengule	Utengule usangu	1068	4.933	no
female	married	47	41-50	primary	entrepreneur	>5	Utengule	Utengule usangu	1068.6	4.85	no
male	married	36	31-40	secondary	entrepreneur	3-5	Utengule	Utengule usangu	1068.6	4.94	no
male	married	50	41-50	primary	livestock_keeping	3-5	Utengule	Utengule usangu	1068.6	5	no
male	married	48	41-50	primary	entrepreneur	3-5	Utengule	Utengule usangu	1041.2	4.88	no
female	married	38	31-40	secondary	entrepreneur	3-5	Utengule	Utengule usangu	1041.4	4.36	no
male	single	25	21-30	tertiary	entrepreneur	3-5	Utengule	Utengule usangu	1055.7	4.34	no
male	married	48	41-50	primary	entrepreneur	3-5	Utengule	Utengule usangu	1054.7	4.303	no
female	married	52	51-60	informal	farming	3-5	Utengule	Utengule usangu	1055.1	4.65	no
male	married	36	31-40	informal	hunting	3-5	Utengule	Utengule usangu	1055	4.516	Yes
male	married	36	31-40	primary	entrepreneur	3-5	Utengule	Utengule usangu	1054.7	4.817	no
male	single	26	21-30	secondary	entrepreneur	3-5	Utengule	Utengule usangu	1055.5	3.92	no
male	married	50	41-50	primary	entrepreneur	3-5	Utengule	Utengule usangu	1055.4	4.6	no
male	married	52	51-60	primary	farming	3-5	Utengule	Utengule usangu	1065.5	4.72	Yes
male	married	45	41-50	primary	farming	3-5	Utengule	Utengule usangu	1078.5	3.844	no
female	married	50	41-50	primary	farming	3-5	Utengule	Utengule usangu	1078.5	4.345	no
male	married	46	41-50	primary	farming	3-5	Utengule	Utengule usangu	1078.8	4.7	no
male	single	50	41-50	informal	farming	3-5	Utengule	Utengule usangu	1078.7	4.38	Yes
male	single	28	21-30	secondary	farming	3-5	Utengule	Utengule usangu	1074.4	4.783	Yes
male	single	26	21-30	tertiary	farming	3-5	Utengule	Utengule usangu	1070.8	3.62	no
female	single	42	41-50	primary	farming	3-5	Utengule	Utengule usangu	1071.3	4.14	no
female	married	51	51-60	primary	farming	3-5	Utengule	Utengule usangu	1071.9	4.7	no
male	single	28	21-30	secondary	farming	3-5	Utengule	Utengule usangu	1072.2	4.02	no
female	married	49	41-50	primary	farming	3-5	Utengule	Utengule usangu	1072.3	3.798	no
male	married	36	31-40	primary	farming	3-5	Utengule	Utengule usangu	1062	4.857	no
female	married	49	41-50	primary	farming	3-5	Utengule	Utengule usangu	1062	4.913	no
male	married	52	51-60	primary	livestock_keeping	3-5	Utengule	Utengule usangu	1062.1	5	no
male	married	45	41-50	informal	farming	3-5	Utengule	Utengule usangu	1071.2	4.683	Yes
male	married	29	21-30	secondary	farming	3-5	Utengule	Utengule usangu	1074.2	4.733	no
male	married	48	41-50	informal	farming	3-5	Utengule	Utengule usangu	1074.2	4.65	no
male	single	30	21-30	secondary	entrepreneur	3-5	Utengule	Utengule usangu	1074.2	4.783	no
male	single	28	21-30	secondary	entrepreneur	3-5	Utengule	Utengule usangu	1074.1	4.938	no
male	single	18	11-20	primary	hunting	>5	Kapunga	Itamboleo	0	2200	no
male	single	18	11-20	primary	hunting	1-2	Kapunga	Itamboleo	0	3800	Yes
female	married	19	11-20	primary	entrepreneur	1-2	Kapunga	Itamboleo	0	3800	Yes
male	single	21	21-30	tertiary	entrepreneur	>5	Kapunga	Itamboleo	0	2200	Yes
male	single	18	11-20	primary	Unemployed	>5	Kapunga	Itamboleo	0	3800	Yes
male	single	25	21-30	secondary	farming	3-5	Kapunga	Itamboleo	0	3800	Yes
female	single	18	11-20	primary	Unemployed	1-2	Kapunga	Itamboleo	0	3800	Yes
female	single	19	11-20	primary	hunting	1-2	Kapunga	Itamboleo	0	3800	Yes
male	single	21	21-30	secondary	Unemployed	>5	Kapunga	Itamboleo	0	3800	Yes
female	single	19	11-20	secondary	hunting	3-5	Kapunga	Itamboleo	0	2200	Yes
male	single	18	11-20	primary	Unemployed	1-2	Kapunga	Itamboleo	0	3800	Yes
female	married	22	21-30	secondary	hunting	1-2	Kapunga	Itamboleo	0	3800	Yes
female	single	18	11-20	primary	Unemployed	>5	Kapunga	Itamboleo	0	3800	Yes
male	single	19	11-20	secondary	Unemployed	>5	Kapunga	Itamboleo	0	3800	Yes
female	married	19	11-20	secondary	hunting	3-5	Kapunga	Itamboleo	0	2200	Yes
male	single	18	11-20	primary	Unemployed	>5	Kapunga	Itamboleo	0	2200	Yes
male	single	18	11-20	primary	hunting	>5	Kapunga	Itamboleo	0	3800	Yes
female	single	18	11-20	primary	hunting	1-2	Kapunga	Itamboleo	0	3800	Yes
female	single	18	11-20	secondary	hunting	3-5	Kapunga	Itamboleo	0	3800	Yes
female	single	18	11-20	primary	hunting	1-2	Kapunga	Itamboleo	0	2300	Yes
female	single	19	11-20	secondary	hunting	>5	Kapunga	Itamboleo	0	3800	Yes
male	married	22	21-30	secondary	hunting	>5	Kapunga	Itamboleo	0	3800	Yes
male	single	18	11-20	primary	hunting	1-2	Kapunga	Itamboleo	0	3800	Yes
female	married	23	21-30	secondary	hunting	3-5	Kapunga	Itamboleo	0	3800	Yes
female	single	18	11-20	primary	hunting	3-5	Kapunga	Itamboleo	0	2300	Yes
male	single	18	11-20	primary	hunting	>5	Kapunga	Itamboleo	0	2300	Yes
male	single	19	11-20	secondary	hunting	1-2	Kapunga	Itamboleo	0	2300	Yes
female	married	22	21-30	secondary	hunting	3-5	Kapunga	Itamboleo	0	3800	Yes
male	married	26	21-30	secondary	hunting	>5	Kapunga	Itamboleo	0	3800	Yes
male	single	18	11-20	primary	hunting	>5	Kapunga	Itamboleo	0	3300	Yes
male	single	19	11-20	primary	hunting	>5	Kapunga	Itamboleo	0	3800	Yes
male	single	19	11-20	secondary	hunting	3-5	Kapunga	Itamboleo	0	2300	Yes
male	single	22	21-30	secondary	hunting	1-2	Kapunga	Itamboleo	0	2500	Yes
male	single	18	11-20	primary	hunting	>5	Kapunga	Itamboleo	0	2500	Yes
male	married	19	11-20	secondary	hunting	>5	Kapunga	Itamboleo	1043.7	4.66	Yes
male	married	29	21-30	secondary	hunting	1-2	Kapunga	Itamboleo	1023.6	4.95	Yes
male	married	25	21-30	secondary	hunting	>5	Kapunga	Itamboleo	1042.8	5	Yes
male	married	22	21-30	primary	hunting	>5	Kapunga	Itamboleo	1041.6	4.62	Yes
female	single	18	11-20	primary	hunting	3-5	Kapunga	Itamboleo	1027.5	96	Yes
male	single	18	11-20	secondary	hunting	3-5	Kapunga	Itamboleo	1050.3	4.8	Yes
female	single	18	11-20	secondary	hunting	1-2	Kapunga	Itamboleo	1051.5	5	Yes
male	single	19	11-20	primary	hunting	3-5	Kapunga	Itamboleo	1035.9	5	Yes
male	single	18	11-20	primary	hunting	>5	Kapunga	Itamboleo	1052	4.9	Yes
female	single	18	11-20	secondary	hunting	1-2	Kapunga	Itamboleo	1051.2	4.52	Yes
female	single	20	11-20	secondary	hunting	>5	Kapunga	Itamboleo	1059.1	4.75	Yes
male	single	18	11-20	primary	hunting	>5	Kapunga	Itamboleo	1035.9	4.843	Yes
male	single	25	21-30	primary	hunting	1-2	Kapunga	Itamboleo	1012.6	5.1	Yes
male	single	18	11-20	primary	hunting	>5	Kapunga	Itamboleo	1040.6	6.65	Yes
male	single	19	11-20	secondary	hunting	1-2	Kapunga	Itamboleo	1031.9	10.12	Yes
male	single	22	21-30	secondary	hunting	>5	Kapunga	Itamboleo	1050.3	5	Yes
male	married	23	21-30	secondary	Unemployed	>5	Kapunga	Itamboleo	1040.4	4.28	Yes
female	married	22	21-30	secondary	hunting	1-2	Kapunga	Itamboleo	1039.2	4.833	Yes
male	single	19	11-20	primary	hunting	1-2	Kapunga	Itamboleo	1064.8	4.98	Yes
female	married	22	21-30	secondary	hunting	1-2	Kapunga	Itamboleo	1043	4.86	Yes
male	single	19	11-20	secondary	hunting	>5	Kapunga	Itamboleo	1041.4	4.883	Yes
female	single	18	11-20	primary	hunting	1-2	Kapunga	Itamboleo	1037.6	4.48	Yes
male	single	18	11-20	secondary	hunting	>5	Kapunga	Itamboleo	1044.1	4.5	Yes
male	single	18	11-20	primary	hunting	3-5	Kapunga	Itamboleo	1044.4	4.9	Yes
male	single	18	11-20	secondary	hunting	3-5	Kapunga	Itamboleo	1033.8	4.7	Yes
female	married	24	21-30	secondary	hunting	1-2	Kapunga	Itamboleo	1045.3	4.9	Yes
male	single	19	11-20	secondary	hunting	1-2	Kapunga	Itamboleo	1031.9	10.12	Yes
male	single	20	11-20	secondary	hunting	3-5	Kapunga	Itamboleo	1035.8	5.34	Yes
male	married	25	21-30	secondary	hunting	3-5	Kapunga	Itamboleo	1023.6	4.88	Yes
male	single	18	11-20	primary	hunting	>5	Kapunga	Itamboleo	1046.8	6.325	Yes
male	single	19	11-20	primary	hunting	>5	Kapunga	Itamboleo	1004.6	6.575	Yes
male	single	22	21-30	secondary	hunting	>5	Kapunga	Itamboleo	1028.8	4.74	Yes
male	married	23	21-30	secondary	hunting	1-2	Kapunga	Itamboleo	1054.6	5.3	Yes
female	single	18	11-20	secondary	hunting	>5	Kapunga	Itamboleo			Yes
female	married	24	21-30	secondary	hunting	>5	Kapunga	Itamboleo	1037	4.94	Yes
male	single	20	11-20	secondary	hunting	1-2	Kapunga	Itamboleo	1046.3	4.94	Yes
male	single	23	11-20	secondary	hunting	1-2	Kapunga	Itamboleo	1003.2	4.966	Yes
