# Supplementary material for: Abundance, Distribution and Population Trends of Waterbirds in the Usangu Wetland: A Biodiversity Hotspot Threatened by Human Activities
Source: Ecol Evol. 2026 Apr 8;16(4):e73379. doi: 10.1002/ece3.73379 (PMC13059676; doi:10.1002/ece3.73379)
Supplement: Supplementary file 5 — Data S5: ece373379‐sup‐0005‐supinfo.txt. [file ECE3-16-e73379-s001.txt]

Description of data used in this paper
1. Data used to draw figure 2, Table 1, Table 2, Table 3 in the text are:
   -Excel format is Amani_
   -Stata format data with the same data as previous excel Aman_ named AMAN_DTA.dta
   -PDF file named Amani_output presents stata software scripts and results
2. Data for table 4 and 5 generated from questionnaire presented in both excel, stata and scripts 
   -Excel format file name is Population_Trend
   -Stata scripts command file in form of do file is Population_trendComands.do
