# Supplementary material for: Abundance, Distribution and Population Trends of Waterbirds in the Usangu Wetland: A Biodiversity Hotspot Threatened by Human Activities
Source: Ecol Evol. 2026 Apr 8;16(4):e73379. doi: 10.1002/ece3.73379 (PMC13059676; doi:10.1002/ece3.73379)
Supplement: Supplementary file 6 — Data S6: ece373379‐sup‐0006‐supinfo.do. [file ECE3-16-e73379-s005.do]

*The stata commands for table 4 and 5 use Population_Trend.dta*
use "E:\Amani Papers\DataP1\Population_Trend.dta"
*table 4*
table Sex Site, column
tab Sex Site, column
tab Age_Category Site, column
tab Education Site, column
tab Occupation Site, column
*table 5*
tab Sex BirdPopTrend_decrease, column
tab Sex BirdPopTrend_decrease, chi2
tab Marritalstatus BirdPopTrend_decrease, column
tab Marritalstatus BirdPopTrend_decrease, chi2
tab Age_Category BirdPopTrend_decrease, column
tab Age_Category BirdPopTrend_decrease, chi2
tab Education BirdPopTrend_decrease, column
tab Education BirdPopTrend_decrease, chi2
tab Occupation BirdPopTrend_decrease, column
tab Occupation BirdPopTrend_decrease, chi2
tab Site BirdPopTrend_decrease, column
tab Site BirdPopTrend_decrease, chi2
